# Supplementary material for: The human primary somatosensory cortex encodes imagined movement in the absence of sensory information
Source: Commun Biol. 2020 Dec 11;3:757. doi: 10.1038/s42003-020-01484-1 (PMC7732821; doi:10.1038/s42003-020-01484-1)
Supplement: Supplementary file 3 — Supplementary Data 1 [file 42003_2020_1484_MOESM3_ESM.xlsx]

## Sheet: Figure 1C
Time (S)	Mean Percent Selective	Bootstrapped Confidence Interval (Upperbound, lowerbound)		Phase
-5	0	0	0	Cue Hand Eye
-4.9	0	0	0	Cue Hand Eye
-4.8	0	0	0	Cue Hand Eye
-4.7	0	0	0	Cue Hand Eye
-4.6	0.2	0.6	0	Cue Hand Eye
-4.5	0.125	0.375	0	Cue Hand Eye
-4.4	0	0	0	Cue Hand Eye
-4.3	0	0	0	Cue Hand Eye
-4.2	0	0	0	Cue Hand Eye
-4.1	0	0	0	Cue Hand Eye
-4	0	0	0	Cue Hand Eye
-3.9	0	0	0	Cue Hand Eye
-3.8	0	0	0	Cue Hand Eye
-3.7	0	0	0	Cue Hand Eye
-3.6	0.25	0.75	0	Cue Hand Eye
-3.5	0.3	0.9	0	Cue Hand Eye
-3.4	0.7	1.63333	0	Cue Hand Eye
-3.3	0.375	0.833333	0	Cue Hand Eye
-3.2	0.3	0.75	0	Cue Hand Eye
-3.1	0.475	1.25	0	Cue Hand Eye
-3	0.4	1.1	0	Cue Hand Eye
-2.9	0.675	1.625	0	Cue Hand Eye
-2.8	0.9	2	0	Cue Hand Eye
-2.7	0.875	1.95833	0	Cue Hand Eye
-2.6	0.6	1.5	0	Cue Hand Eye
-2.5	0.875	1.95833	0	Cue Hand Eye
-2.4	0.9	2	0	Cue Hand Eye
-2.3	0.225	0.5	0	Cue Hand Eye
-2.2	0	0	0	Cue Hand Eye
-2.1	0	0	0	Cue Hand Eye
-2	0	0	0	Cue Hand Eye
-1.9	0.125	0.375	0	Cue Hand Eye
-1.8	0.2	0.6	0	Cue Hand Eye
-1.7	0	0	0	Cue Hand Eye
-1.6	0	0	0	Cue Hand Eye
-1.5	0	0	0	Cue Hand Eye
-1.4	0	0	0	Cue Hand Eye
-1.3	0	0	0	Cue Hand Eye
-1.2	0	0	0	Cue Target
-1.1	0	0	0	Cue Target
-1	0	0	0	Cue Target
-0.9	0	0	0	Cue Target
-0.8	0	0	0	Cue Target
-0.7	0.125	0.375	0	Cue Target
-0.6	0.4	1.1	0	Cue Target
-0.5	0.85	1.85	0.05	Cue Target
-0.4	1.48333	2.75	0.166667	Cue Target
-0.3	0.9	2	0	Cue Target
-0.2	0.9	2	0	Cue Target
-0.1	0.075	0.166667	0	Cue Target
0	0.25	0.75	0	Go
0.1	0.525	1.35	0	Go
0.2	0.6	1.5	0	Go
0.3	2.23333	3.775	0.816667	Go
0.4	4.5	6.75	2.25	Go
0.5	9.35	12.4333	6.26667	Go
0.6	14.6	18.5	10.7	Go
0.7	15.675	19.675	11.7	Go
0.8	18.7	22.9833	14.5	Go
0.9	17.5417	21.725	13.3667	Go
1	15.8	19.8	11.9	Go
1.1	13.2333	16.9583	9.60833	Go
1.2	9.41667	12.6167	6.23333	Go
1.3	7.05	9.85	4.25	Go
1.4	4.23333	6.4	2.06667	Go
1.5	4.03333	6.16667	1.9	Go
1.6	5.15	7.55	2.75	Go
1.7	5.05833	7.475	2.68333	Go
1.8	4.93333	7.33333	2.6	Go
1.9	5.825	8.35	3.3	Go
2	4.06667	6.16667	2	Go
2.1	0.958333	2.075	0.0166667	Go
2.2	1.6	2.9	0.2	Go

## Sheet: Figure 2A
Time	Mean FR	SEM	EyePos	Target Pos	Hand Pos
-5	2.08333	1.50231	1	1	1
-4.9	1.66667	1.1024	1	1	1
-4.8	1.25	0.721688	1	1	1
-4.7	0.833333	0.416667	1	1	1
-4.6	0.416667	0.416667	1	1	1
-4.5	0	0	1	1	1
-4.4	0	0	1	1	1
-4.3	0.416667	0.416667	1	1	1
-4.2	0.416667	0.416667	1	1	1
-4.1	0.416667	0.416667	1	1	1
-4	0.416667	0.416667	1	1	1
-3.9	0.416667	0.416667	1	1	1
-3.8	0.416667	0.416667	1	1	1
-3.7	0.416667	0.416667	1	1	1
-3.6	0.416667	0.416667	1	1	1
-3.5	0	0	1	1	1
-3.4	0.416667	0.416667	1	1	1
-3.3	0.416667	0.416667	1	1	1
-3.2	0.833333	0.833333	1	1	1
-3.1	0.833333	0.833333	1	1	1
-3	0.833333	0.833333	1	1	1
-2.9	0.833333	0.833333	1	1	1
-2.8	0.833333	0.833333	1	1	1
-2.7	0.833333	0.833333	1	1	1
-2.6	0.416667	0.416667	1	1	1
-2.5	0.416667	0.416667	1	1	1
-2.4	0	0	1	1	1
-2.3	0	0	1	1	1
-2.2	0	0	1	1	1
-2.1	0	0	1	1	1
-2	0	0	1	1	1
-1.9	0	0	1	1	1
-1.8	0	0	1	1	1
-1.7	0.416667	0.416667	1	1	1
-1.6	0.416667	0.416667	1	1	1
-1.5	0.416667	0.416667	1	1	1
-1.4	0.416667	0.416667	1	1	1
-1.3	0.416667	0.416667	1	1	1
-1.2	0.416667	0.416667	1	1	1
-1.1	0.416667	0.416667	1	1	1
-1	0.416667	0.416667	1	1	1
-0.9	0	0	1	1	1
-0.8	0	0	1	1	1
-0.7	0	0	1	1	1
-0.6	0.416667	0.416667	1	1	1
-0.5	0.416667	0.416667	1	1	1
-0.4	0.833333	0.416667	1	1	1
-0.3	0.833333	0.416667	1	1	1
-0.2	0.833333	0.416667	1	1	1
-0.1	1.25	9.63616e-16	1	1	1
0	2.91667	1.66667	1	1	1
0.1	5	2.5	1	1	1
0.2	5.83333	2.73227	1	1	1
0.3	6.66667	2.53448	1	1	1
0.4	6.66667	2.53448	1	1	1
0.5	7.08333	2.53448	1	1	1
0.6	7.5	2.60208	1	1	1
0.7	7.5	2.60208	1	1	1
0.8	7.08333	2.53448	1	1	1
0.9	6.25	3.14576	1	1	1
1	7.08333	3.41056	1	1	1
1.1	6.66667	2.53448	1	1	1
1.2	6.25	2.60208	1	1	1
1.3	6.25	2.16506	1	1	1
1.4	6.25	1.90941	1	1	1
1.5	5.83333	2.3199	1	1	1
1.6	5	2.5	1	1	1
1.7	4.16667	2.20479	1	1	1
1.8	2.08333	1.50231	1	1	1
1.9	1.66667	1.1024	1	1	1
2	1.66667	1.1024	1	1	1
-5	0.833333	0.416667	2	1	1
-4.9	0.416667	0.416667	2	1	1
-4.8	1.25	1.25	2	1	1
-4.7	1.25	1.25	2	1	1
-4.6	1.66667	1.1024	2	1	1
-4.5	1.25	0.721688	2	1	1
-4.4	1.25	0.721688	2	1	1
-4.3	1.66667	0.833333	2	1	1
-4.2	2.08333	1.1024	2	1	1
-4.1	2.08333	1.1024	2	1	1
-4	1.66667	1.1024	2	1	1
-3.9	2.08333	1.1024	2	1	1
-3.8	2.08333	0.416667	2	1	1
-3.7	2.08333	0.416667	2	1	1
-3.6	2.08333	0.416667	2	1	1
-3.5	1.66667	0.416667	2	1	1
-3.4	1.25	0.721688	2	1	1
-3.3	1.25	0.721688	2	1	1
-3.2	0.833333	0.416667	2	1	1
-3.1	0.416667	0.416667	2	1	1
-3	0	1.28198e-16	2	1	1
-2.9	0	1.28198e-16	2	1	1
-2.8	0	1.28198e-16	2	1	1
-2.7	0	1.28198e-16	2	1	1
-2.6	0	1.28198e-16	2	1	1
-2.5	0.416667	0.416667	2	1	1
-2.4	0.833333	0.416667	2	1	1
-2.3	1.25	0.721688	2	1	1
-2.2	1.25	0.721688	2	1	1
-2.1	1.66667	0.833333	2	1	1
-2	1.66667	0.833333	2	1	1
-1.9	1.66667	0.833333	2	1	1
-1.8	1.66667	0.833333	2	1	1
-1.7	1.25	0.721688	2	1	1
-1.6	0.833333	0.416667	2	1	1
-1.5	1.25	0.721688	2	1	1
-1.4	1.25	0.721688	2	1	1
-1.3	1.66667	1.1024	2	1	1
-1.2	1.66667	1.1024	2	1	1
-1.1	1.66667	1.1024	2	1	1
-1	2.08333	0.833333	2	1	1
-0.9	2.08333	0.833333	2	1	1
-0.8	2.08333	0.833333	2	1	1
-0.7	1.25	2.86658e-16	2	1	1
-0.6	1.25	2.86658e-16	2	1	1
-0.5	0.833333	0.416667	2	1	1
-0.4	1.25	0.721688	2	1	1
-0.3	1.66667	1.1024	2	1	1
-0.2	1.25	1.25	2	1	1
-0.1	1.25	1.25	2	1	1
0	2.5	1.90941	2	1	1
0.1	3.75	2.16506	2	1	1
0.2	5.41667	2.53448	2	1	1
0.3	5.83333	2.91667	2	1	1
0.4	7.5	1.90941	2	1	1
0.5	8.33333	2.20479	2	1	1
0.6	9.58333	2.91667	2	1	1
0.7	10.4167	3.25427	2	1	1
0.8	10.4167	3.00463	2	1	1
0.9	9.58333	2.73227	2	1	1
1	8.33333	2.73227	2	1	1
1.1	7.5	1.90941	2	1	1
1.2	5.41667	2.53448	2	1	1
1.3	5.41667	1.66667	2	1	1
1.4	4.58333	1.50231	2	1	1
1.5	3.75	1.44338	2	1	1
1.6	2.91667	1.1024	2	1	1
1.7	2.91667	1.81621	2	1	1
1.8	2.5	1.44338	2	1	1
1.9	2.5	1.44338	2	1	1
2	2.91667	1.50231	2	1	1
-5	0	0	3	1	1
-4.9	1.66667	0.833333	3	1	1
-4.8	1.66667	0.833333	3	1	1
-4.7	1.66667	0.833333	3	1	1
-4.6	2.5	1.44338	3	1	1
-4.5	3.33333	1.1024	3	1	1
-4.4	3.75	0.721688	3	1	1
-4.3	3.75	0.721688	3	1	1
-4.2	3.75	0.721688	3	1	1
-4.1	2.08333	0.416667	3	1	1
-4	2.5	6.69333e-15	3	1	1
-3.9	2.91667	0.416667	3	1	1
-3.8	2.5	1.25	3	1	1
-3.7	2.08333	1.1024	3	1	1
-3.6	2.5	1.44338	3	1	1
-3.5	3.33333	1.81621	3	1	1
-3.4	4.16667	2.53448	3	1	1
-3.3	5	3.30719	3	1	1
-3.2	5.41667	3.70341	3	1	1
-3.1	5.83333	3.97475	3	1	1
-3	5.41667	3.56	3	1	1
-2.9	5.41667	3.56	3	1	1
-2.8	5	3.75	3	1	1
-2.7	4.58333	3.97475	3	1	1
-2.6	3.75	3.14576	3	1	1
-2.5	2.91667	2.3199	3	1	1
-2.4	2.5	1.44338	3	1	1
-2.3	1.66667	1.1024	3	1	1
-2.2	1.66667	1.1024	3	1	1
-2.1	1.66667	1.1024	3	1	1
-2	2.5	1.44338	3	1	1
-1.9	2.5	0.721688	3	1	1
-1.8	2.91667	1.1024	3	1	1
-1.7	3.33333	0.833333	3	1	1
-1.6	2.91667	1.1024	3	1	1
-1.5	2.91667	1.1024	3	1	1
-1.4	2.91667	1.1024	3	1	1
-1.3	2.5	0.721688	3	1	1
-1.2	1.25	0.721688	3	1	1
-1.1	0.833333	0.416667	3	1	1
-1	0.416667	0.416667	3	1	1
-0.9	-9.62193e-16	1.18424e-15	3	1	1
-0.8	0.833333	0.416667	3	1	1
-0.7	1.25	0.721688	3	1	1
-0.6	1.25	0.721688	3	1	1
-0.5	2.08333	1.1024	3	1	1
-0.4	3.75	2.60208	3	1	1
-0.3	5	3.30719	3	1	1
-0.2	6.25	3.14576	3	1	1
-0.1	7.08333	3.33333	3	1	1
0	7.5	3.14576	3	1	1
0.1	8.33333	3.33333	3	1	1
0.2	9.58333	3.97475	3	1	1
0.3	10.4167	3.56	3	1	1
0.4	10	1.90941	3	1	1
0.5	9.58333	1.81621	3	1	1
0.6	8.33333	1.50231	3	1	1
0.7	7.91667	1.66667	3	1	1
0.8	7.08333	1.81621	3	1	1
0.9	5.83333	1.81621	3	1	1
1	5	1.25	3	1	1
1.1	5	1.90941	3	1	1
1.2	3.75	1.90941	3	1	1
1.3	3.33333	1.66667	3	1	1
1.4	3.33333	1.66667	3	1	1
1.5	2.91667	1.50231	3	1	1
1.6	2.5	1.25	3	1	1
1.7	2.91667	1.50231	3	1	1
1.8	3.33333	2.20479	3	1	1
1.9	2.5	2.5	3	1	1
2	2.5	2.5	3	1	1
-5	1.25	3.70111e-15	4	1	1
-4.9	1.25	0	4	1	1
-4.8	0.833333	0.416667	4	1	1
-4.7	0.833333	0.416667	4	1	1
-4.6	0.833333	0.416667	4	1	1
-4.5	1.25	0.721688	4	1	1
-4.4	1.25	0.721688	4	1	1
-4.3	1.66667	1.1024	4	1	1
-4.2	2.08333	1.1024	4	1	1
-4.1	2.08333	1.1024	4	1	1
-4	2.08333	1.1024	4	1	1
-3.9	2.08333	1.1024	4	1	1
-3.8	2.08333	1.1024	4	1	1
-3.7	1.66667	1.1024	4	1	1
-3.6	2.08333	0.833333	4	1	1
-3.5	1.66667	1.1024	4	1	1
-3.4	0.833333	0.416667	4	1	1
-3.3	0.416667	0.416667	4	1	1
-3.2	0.416667	0.416667	4	1	1
-3.1	0.416667	0.416667	4	1	1
-3	0.833333	0.416667	4	1	1
-2.9	1.25	0.721688	4	1	1
-2.8	0.833333	0.416667	4	1	1
-2.7	0.833333	0.416667	4	1	1
-2.6	0.833333	0.416667	4	1	1
-2.5	0.833333	0.416667	4	1	1
-2.4	0.833333	0.416667	4	1	1
-2.3	0.833333	0.416667	4	1	1
-2.2	0.416667	0.416667	4	1	1
-2.1	0	1.28198e-16	4	1	1
-2	0	1.28198e-16	4	1	1
-1.9	0.416667	0.416667	4	1	1
-1.8	0.833333	0.833333	4	1	1
-1.7	0.833333	0.833333	4	1	1
-1.6	0.833333	0.833333	4	1	1
-1.5	0.833333	0.833333	4	1	1
-1.4	0.833333	0.833333	4	1	1
-1.3	0.833333	0.833333	4	1	1
-1.2	0.833333	0.833333	4	1	1
-1.1	0.416667	0.416667	4	1	1
-1	7.40149e-17	1.4803e-16	4	1	1
-0.9	0.416667	0.416667	4	1	1
-0.8	0.833333	0.416667	4	1	1
-0.7	1.25	0.721688	4	1	1
-0.6	1.66667	0.416667	4	1	1
-0.5	1.66667	0.416667	4	1	1
-0.4	1.66667	0.416667	4	1	1
-0.3	2.08333	0.416667	4	1	1
-0.2	2.5	0.721688	4	1	1
-0.1	2.91667	1.1024	4	1	1
0	3.33333	1.50231	4	1	1
0.1	4.58333	3.33333	4	1	1
0.2	5.41667	3.70341	4	1	1
0.3	6.25	4.50694	4	1	1
0.4	7.08333	4.80523	4	1	1
0.5	8.75	4.50694	4	1	1
0.6	9.58333	4.35013	4	1	1
0.7	8.75	4.01819	4	1	1
0.8	9.16667	2.91667	4	1	1
0.9	8.33333	2.3199	4	1	1
1	7.08333	1.66667	4	1	1
1.1	6.25	1.44338	4	1	1
1.2	6.25	1.25	4	1	1
1.3	4.58333	2.08333	4	1	1
1.4	3.33333	1.50231	4	1	1
1.5	3.75	1.44338	4	1	1
1.6	2.5	0.721688	4	1	1
1.7	2.5	1.44338	4	1	1
1.8	2.5	1.44338	4	1	1
1.9	2.5	1.44338	4	1	1
2	1.66667	1.1024	4	1	1
-5	1.25	0.721688	1	1	2
-4.9	0.833333	0.833333	1	1	2
-4.8	0.833333	0.833333	1	1	2
-4.7	0.833333	0.833333	1	1	2
-4.6	0.833333	0.833333	1	1	2
-4.5	0.833333	0.833333	1	1	2
-4.4	0.833333	0.833333	1	1	2
-4.3	0.833333	0.833333	1	1	2
-4.2	0.416667	0.416667	1	1	2
-4.1	0.416667	0.416667	1	1	2
-4	0.416667	0.416667	1	1	2
-3.9	0.416667	0.416667	1	1	2
-3.8	0.416667	0.416667	1	1	2
-3.7	0.416667	0.416667	1	1	2
-3.6	0.416667	0.416667	1	1	2
-3.5	0.416667	0.416667	1	1	2
-3.4	0	0	1	1	2
-3.3	0.833333	0.833333	1	1	2
-3.2	1.66667	1.66667	1	1	2
-3.1	1.66667	1.66667	1	1	2
-3	1.66667	1.66667	1	1	2
-2.9	1.66667	1.66667	1	1	2
-2.8	2.91667	1.81621	1	1	2
-2.7	2.91667	1.81621	1	1	2
-2.6	2.91667	1.81621	1	1	2
-2.5	2.08333	1.1024	1	1	2
-2.4	1.25	0.721688	1	1	2
-2.3	1.25	0.721688	1	1	2
-2.2	1.66667	1.1024	1	1	2
-2.1	1.66667	1.1024	1	1	2
-2	0.416667	0.416667	1	1	2
-1.9	0.416667	0.416667	1	1	2
-1.8	0.833333	0.833333	1	1	2
-1.7	0.833333	0.833333	1	1	2
-1.6	0.833333	0.833333	1	1	2
-1.5	1.25	1.25	1	1	2
-1.4	1.66667	1.1024	1	1	2
-1.3	2.08333	0.833333	1	1	2
-1.2	2.08333	0.833333	1	1	2
-1.1	2.08333	0.833333	1	1	2
-1	1.66667	0.416667	1	1	2
-0.9	2.08333	0.416667	1	1	2
-0.8	2.08333	0.416667	1	1	2
-0.7	1.66667	0.416667	1	1	2
-0.6	0.833333	0.833333	1	1	2
-0.5	1.25	0.721688	1	1	2
-0.4	1.66667	0.833333	1	1	2
-0.3	2.5	1.25	1	1	2
-0.2	3.33333	1.81621	1	1	2
-0.1	3.75	1.90941	1	1	2
0	3.75	1.90941	1	1	2
0.1	5.41667	2.3199	1	1	2
0.2	6.25	1.90941	1	1	2
0.3	5.83333	2.20479	1	1	2
0.4	5.83333	1.50231	1	1	2
0.5	6.25	2.16506	1	1	2
0.6	5.83333	1.66667	1	1	2
0.7	5.83333	1.1024	1	1	2
0.8	6.25	1.44338	1	1	2
0.9	4.58333	1.50231	1	1	2
1	3.75	0.721688	1	1	2
1.1	3.33333	0.833333	1	1	2
1.2	2.91667	1.1024	1	1	2
1.3	2.5	1.25	1	1	2
1.4	2.5	1.44338	1	1	2
1.5	1.66667	1.1024	1	1	2
1.6	1.25	1.25	1	1	2
1.7	1.25	1.25	1	1	2
1.8	1.25	1.25	1	1	2
1.9	2.08333	0.833333	1	1	2
2	2.08333	0.833333	1	1	2
-5	6.25	2.60208	2	1	2
-4.9	5.83333	3.00463	2	1	2
-4.8	5.83333	3.00463	2	1	2
-4.7	4.58333	2.91667	2	1	2
-4.6	4.58333	2.08333	2	1	2
-4.5	3.33333	1.50231	2	1	2
-4.4	3.33333	0.833333	2	1	2
-4.3	2.91667	0.416667	2	1	2
-4.2	2.5	0.721688	2	1	2
-4.1	2.5	0.721688	2	1	2
-4	2.91667	1.1024	2	1	2
-3.9	3.33333	1.1024	2	1	2
-3.8	2.5	0.721688	2	1	2
-3.7	2.5	0.721688	2	1	2
-3.6	2.08333	1.1024	2	1	2
-3.5	3.75	1.25	2	1	2
-3.4	3.75	1.44338	2	1	2
-3.3	4.16667	1.81621	2	1	2
-3.2	4.16667	2.3199	2	1	2
-3.1	4.16667	1.66667	2	1	2
-3	4.16667	1.66667	2	1	2
-2.9	4.16667	1.66667	2	1	2
-2.8	3.75	1.25	2	1	2
-2.7	2.5	1.25	2	1	2
-2.6	2.08333	0.833333	2	1	2
-2.5	1.66667	0.416667	2	1	2
-2.4	1.66667	0.416667	2	1	2
-2.3	1.25	0.721688	2	1	2
-2.2	0.833333	0.416667	2	1	2
-2.1	1.25	0.721688	2	1	2
-2	1.66667	0.416667	2	1	2
-1.9	1.66667	0.416667	2	1	2
-1.8	2.08333	0.416667	2	1	2
-1.7	2.91667	0.416667	2	1	2
-1.6	3.33333	0.833333	2	1	2
-1.5	3.33333	0.833333	2	1	2
-1.4	3.75	0.721688	2	1	2
-1.3	3.33333	1.1024	2	1	2
-1.2	2.91667	0.833333	2	1	2
-1.1	2.5	1.25	2	1	2
-1	2.08333	1.1024	2	1	2
-0.9	1.25	0.721688	2	1	2
-0.8	1.25	0.721688	2	1	2
-0.7	2.5	1.44338	2	1	2
-0.6	2.91667	1.81621	2	1	2
-0.5	3.33333	2.20479	2	1	2
-0.4	3.75	2.16506	2	1	2
-0.3	4.16667	1.81621	2	1	2
-0.2	5	1.90941	2	1	2
-0.1	5.83333	2.3199	2	1	2
0	5	1.90941	2	1	2
0.1	5	1.90941	2	1	2
0.2	4.58333	1.1024	2	1	2
0.3	5	0.721688	2	1	2
0.4	5.83333	1.1024	2	1	2
0.5	7.5	1.44338	2	1	2
0.6	7.91667	1.66667	2	1	2
0.7	8.75	1.90941	2	1	2
0.8	8.75	1.90941	2	1	2
0.9	8.75	1.44338	2	1	2
1	9.16667	1.66667	2	1	2
1.1	8.33333	2.08333	2	1	2
1.2	7.08333	2.20479	2	1	2
1.3	5.83333	1.50231	2	1	2
1.4	5.41667	1.50231	2	1	2
1.5	4.16667	1.50231	2	1	2
1.6	5	1.90941	2	1	2
1.7	4.16667	1.50231	2	1	2
1.8	5	1.90941	2	1	2
1.9	5.41667	2.20479	2	1	2
2	5.83333	1.81621	2	1	2
-5	4.16667	1.50231	3	1	2
-4.9	3.75	1.90941	3	1	2
-4.8	5	1.44338	3	1	2
-4.7	4.58333	1.66667	3	1	2
-4.6	4.16667	1.50231	3	1	2
-4.5	4.16667	1.50231	3	1	2
-4.4	3.75	1.44338	3	1	2
-4.3	2.91667	1.1024	3	1	2
-4.2	2.91667	1.66667	3	1	2
-4.1	2.91667	2.3199	3	1	2
-4	2.5	1.90941	3	1	2
-3.9	2.5	1.90941	3	1	2
-3.8	2.91667	1.81621	3	1	2
-3.7	3.33333	2.20479	3	1	2
-3.6	3.75	1.90941	3	1	2
-3.5	3.75	1.90941	3	1	2
-3.4	2.91667	1.1024	3	1	2
-3.3	2.91667	0.416667	3	1	2
-3.2	2.5	0.721688	3	1	2
-3.1	2.08333	0.833333	3	1	2
-3	1.66667	1.1024	3	1	2
-2.9	1.25	1.25	3	1	2
-2.8	1.25	0.721688	3	1	2
-2.7	1.25	0.721688	3	1	2
-2.6	1.66667	1.1024	3	1	2
-2.5	1.25	0.721688	3	1	2
-2.4	0.833333	0.416667	3	1	2
-2.3	0.833333	0.416667	3	1	2
-2.2	0.833333	0.416667	3	1	2
-2.1	0.833333	0.416667	3	1	2
-2	0.416667	0.416667	3	1	2
-1.9	0.416667	0.416667	3	1	2
-1.8	4.44089e-16	5.87475e-16	3	1	2
-1.7	4.44089e-16	5.87475e-16	3	1	2
-1.6	4.44089e-16	5.87475e-16	3	1	2
-1.5	1.25	1.25	3	1	2
-1.4	1.25	1.25	3	1	2
-1.3	1.66667	1.66667	3	1	2
-1.2	2.5	1.90941	3	1	2
-1.1	2.5	1.90941	3	1	2
-1	2.5	1.90941	3	1	2
-0.9	3.75	1.44338	3	1	2
-0.8	3.75	1.44338	3	1	2
-0.7	2.91667	1.1024	3	1	2
-0.6	2.91667	1.1024	3	1	2
-0.5	3.75	1.44338	3	1	2
-0.4	3.75	1.44338	3	1	2
-0.3	4.58333	1.50231	3	1	2
-0.2	5	1.90941	3	1	2
-0.1	4.58333	1.50231	3	1	2
0	4.58333	1.50231	3	1	2
0.1	5	1.90941	3	1	2
0.2	5.83333	1.81621	3	1	2
0.3	5	2.60208	3	1	2
0.4	5	2.60208	3	1	2
0.5	5.83333	3.00463	3	1	2
0.6	7.08333	3.70341	3	1	2
0.7	7.08333	3.70341	3	1	2
0.8	7.91667	3.63242	3	1	2
0.9	7.08333	3.63242	3	1	2
1	6.66667	2.91667	3	1	2
1.1	7.5	3.30719	3	1	2
1.2	7.5	3.30719	3	1	2
1.3	6.66667	2.91667	3	1	2
1.4	6.25	2.60208	3	1	2
1.5	7.08333	1.66667	3	1	2
1.6	6.66667	2.20479	3	1	2
1.7	7.5	2.60208	3	1	2
1.8	7.08333	2.3199	3	1	2
1.9	5.83333	1.66667	3	1	2
2	5	1.25	3	1	2
-5	5.41667	1.1024	4	1	2
-4.9	6.25	0.721688	4	1	2
-4.8	5.83333	0.833333	4	1	2
-4.7	5.41667	0.416667	4	1	2
-4.6	5	0.721688	4	1	2
-4.5	5	0.721688	4	1	2
-4.4	5.41667	0.833333	4	1	2
-4.3	5	0.721688	4	1	2
-4.2	2.91667	1.66667	4	1	2
-4.1	1.66667	1.1024	4	1	2
-4	1.66667	1.1024	4	1	2
-3.9	0.833333	0.416667	4	1	2
-3.8	0.416667	0.416667	4	1	2
-3.7	0.833333	0.416667	4	1	2
-3.6	0.416667	0.416667	4	1	2
-3.5	0.416667	0.416667	4	1	2
-3.4	1.25	1.66657e-15	4	1	2
-3.3	1.66667	0.416667	4	1	2
-3.2	2.08333	0.416667	4	1	2
-3.1	2.08333	0.416667	4	1	2
-3	2.08333	0.416667	4	1	2
-2.9	2.5	1.44338	4	1	2
-2.8	2.5	1.44338	4	1	2
-2.7	2.5	1.44338	4	1	2
-2.6	2.08333	0.833333	4	1	2
-2.5	1.66667	1.1024	4	1	2
-2.4	1.25	0.721688	4	1	2
-2.3	1.25	0.721688	4	1	2
-2.2	1.25	0.721688	4	1	2
-2.1	0.833333	0.833333	4	1	2
-2	0.833333	0.833333	4	1	2
-1.9	1.25	1.25	4	1	2
-1.8	0.833333	0.833333	4	1	2
-1.7	2.08333	0.416667	4	1	2
-1.6	2.08333	0.416667	4	1	2
-1.5	2.08333	0.416667	4	1	2
-1.4	2.08333	0.416667	4	1	2
-1.3	2.08333	0.416667	4	1	2
-1.2	2.08333	0.416667	4	1	2
-1.1	1.66667	0.416667	4	1	2
-1	1.66667	0.416667	4	1	2
-0.9	0.416667	0.416667	4	1	2
-0.8	0.416667	0.416667	4	1	2
-0.7	0.416667	0.416667	4	1	2
-0.6	0.833333	0.416667	4	1	2
-0.5	0.416667	0.416667	4	1	2
-0.4	0.416667	0.416667	4	1	2
-0.3	0.416667	0.416667	4	1	2
-0.2	0.416667	0.416667	4	1	2
-0.1	0.833333	0.416667	4	1	2
0	0.833333	0.416667	4	1	2
0.1	1.25	1.23629e-15	4	1	2
0.2	1.25	1.23629e-15	4	1	2
0.3	1.25	1.23629e-15	4	1	2
0.4	1.66667	0.416667	4	1	2
0.5	2.08333	0.833333	4	1	2
0.6	2.91667	1.1024	4	1	2
0.7	3.33333	1.1024	4	1	2
0.8	4.16667	1.50231	4	1	2
0.9	3.75	1.90941	4	1	2
1	4.58333	1.81621	4	1	2
1.1	5.83333	1.81621	4	1	2
1.2	5.41667	1.50231	4	1	2
1.3	5.41667	1.50231	4	1	2
1.4	5.41667	1.50231	4	1	2
1.5	5.41667	1.50231	4	1	2
1.6	4.58333	1.1024	4	1	2
1.7	5	1.44338	4	1	2
1.8	3.75	1.44338	4	1	2
1.9	2.5	1.44338	4	1	2
2	2.5	1.44338	4	1	2
-5	3.33333	2.20479	1	1	3
-4.9	3.33333	2.20479	1	1	3
-4.8	3.33333	1.50231	1	1	3
-4.7	2.5	0.721688	1	1	3
-4.6	2.08333	0.416667	1	1	3
-4.5	2.08333	0.416667	1	1	3
-4.4	2.08333	0.416667	1	1	3
-4.3	2.08333	0.416667	1	1	3
-4.2	0.833333	0.833333	1	1	3
-4.1	0.833333	0.833333	1	1	3
-4	0.833333	0.416667	1	1	3
-3.9	1.25	0.721688	1	1	3
-3.8	0.833333	0.416667	1	1	3
-3.7	0.833333	0.416667	1	1	3
-3.6	1.25	3.20622e-15	1	1	3
-3.5	1.66667	0.416667	1	1	3
-3.4	2.08333	0.833333	1	1	3
-3.3	3.33333	0.416667	1	1	3
-3.2	2.91667	0.416667	1	1	3
-3.1	2.5	0.721688	1	1	3
-3	2.91667	0.416667	1	1	3
-2.9	2.91667	0.416667	1	1	3
-2.8	2.91667	0.416667	1	1	3
-2.7	2.5	0.721688	1	1	3
-2.6	2.91667	1.81621	1	1	3
-2.5	1.66667	1.1024	1	1	3
-2.4	1.66667	1.1024	1	1	3
-2.3	1.66667	1.1024	1	1	3
-2.2	1.25	1.25	1	1	3
-2.1	1.25	1.25	1	1	3
-2	1.25	1.25	1	1	3
-1.9	1.25	1.25	1	1	3
-1.8	0.416667	0.416667	1	1	3
-1.7	0.416667	0.416667	1	1	3
-1.6	0.416667	0.416667	1	1	3
-1.5	0.416667	0.416667	1	1	3
-1.4	0.416667	0.416667	1	1	3
-1.3	0.416667	0.416667	1	1	3
-1.2	0.416667	0.416667	1	1	3
-1.1	0.833333	0.416667	1	1	3
-1	0.833333	0.416667	1	1	3
-0.9	0.833333	0.416667	1	1	3
-0.8	1.25	0.721688	1	1	3
-0.7	1.66667	0.416667	1	1	3
-0.6	2.08333	0.416667	1	1	3
-0.5	2.91667	0.416667	1	1	3
-0.4	2.91667	1.1024	1	1	3
-0.3	3.33333	1.50231	1	1	3
-0.2	4.58333	1.50231	1	1	3
-0.1	5.41667	2.3199	1	1	3
0	5.41667	2.91667	1	1	3
0.1	6.25	3.30719	1	1	3
0.2	6.66667	3.25427	1	1	3
0.3	6.25	2.88675	1	1	3
0.4	6.25	2.60208	1	1	3
0.5	5.41667	2.08333	1	1	3
0.6	5.41667	1.50231	1	1	3
0.7	4.58333	1.1024	1	1	3
0.8	4.16667	1.1024	1	1	3
0.9	2.91667	0.416667	1	1	3
1	3.33333	1.1024	1	1	3
1.1	4.58333	1.1024	1	1	3
1.2	5	1.90941	1	1	3
1.3	5	1.90941	1	1	3
1.4	4.16667	1.81621	1	1	3
1.5	5.41667	3.00463	1	1	3
1.6	5.41667	3.00463	1	1	3
1.7	5.41667	3.00463	1	1	3
1.8	4.16667	2.91667	1	1	3
1.9	2.5	1.90941	1	1	3
2	1.66667	1.1024	1	1	3
-5	2.91667	2.3199	2	1	3
-4.9	1.66667	1.66667	2	1	3
-4.8	1.25	0.721688	2	1	3
-4.7	1.25	0.721688	2	1	3
-4.6	0.833333	0.833333	2	1	3
-4.5	0.833333	0.833333	2	1	3
-4.4	0.833333	0.833333	2	1	3
-4.3	0.833333	0.833333	2	1	3
-4.2	0.833333	0.833333	2	1	3
-4.1	0.833333	0.833333	2	1	3
-4	0.416667	0.416667	2	1	3
-3.9	5.92119e-16	5.92119e-16	2	1	3
-3.8	0.416667	0.416667	2	1	3
-3.7	0.416667	0.416667	2	1	3
-3.6	0.416667	0.416667	2	1	3
-3.5	0.833333	0.416667	2	1	3
-3.4	1.25	0.721688	2	1	3
-3.3	1.25	0.721688	2	1	3
-3.2	1.25	0.721688	2	1	3
-3.1	1.25	0.721688	2	1	3
-3	0.833333	0.833333	2	1	3
-2.9	1.25	1.25	2	1	3
-2.8	1.25	1.25	2	1	3
-2.7	0.833333	0.833333	2	1	3
-2.6	0.833333	0.416667	2	1	3
-2.5	0.833333	0.416667	2	1	3
-2.4	1.25	0.721688	2	1	3
-2.3	1.66667	1.1024	2	1	3
-2.2	2.08333	1.50231	2	1	3
-2.1	2.08333	2.08333	2	1	3
-2	2.5	2.5	2	1	3
-1.9	2.5	2.5	2	1	3
-1.8	2.5	1.90941	2	1	3
-1.7	2.5	1.90941	2	1	3
-1.6	2.5	1.44338	2	1	3
-1.5	2.5	1.44338	2	1	3
-1.4	2.08333	1.1024	2	1	3
-1.3	1.66667	0.833333	2	1	3
-1.2	1.25	0.721688	2	1	3
-1.1	1.66667	0.833333	2	1	3
-1	1.25	0.721688	2	1	3
-0.9	1.66667	0.833333	2	1	3
-0.8	2.08333	0.416667	2	1	3
-0.7	2.5	0.721688	2	1	3
-0.6	2.5	0.721688	2	1	3
-0.5	2.5	0.721688	2	1	3
-0.4	2.5	0.721688	2	1	3
-0.3	2.91667	1.1024	2	1	3
-0.2	3.33333	1.1024	2	1	3
-0.1	2.91667	0.833333	2	1	3
0	2.5	0.721688	2	1	3
0.1	2.08333	0.416667	2	1	3
0.2	4.16667	0.416667	2	1	3
0.3	5.83333	0.416667	2	1	3
0.4	5.83333	0.416667	2	1	3
0.5	6.25	0.721688	2	1	3
0.6	7.08333	1.1024	2	1	3
0.7	7.91667	0.833333	2	1	3
0.8	8.75	1.90941	2	1	3
0.9	9.58333	2.91667	2	1	3
1	7.91667	3.25427	2	1	3
1.1	7.5	2.60208	2	1	3
1.2	7.91667	2.91667	2	1	3
1.3	8.33333	4.10369	2	1	3
1.4	8.75	5.05181	2	1	3
1.5	8.75	6.29153	2	1	3
1.6	7.91667	6.05243	2	1	3
1.7	7.08333	5.22082	2	1	3
1.8	7.91667	6.05243	2	1	3
1.9	7.91667	6.70562	2	1	3
2	7.91667	6.70562	2	1	3
-5	1.25	1.25	3	1	3
-4.9	1.66667	1.1024	3	1	3
-4.8	2.91667	1.50231	3	1	3
-4.7	2.91667	1.50231	3	1	3
-4.6	2.91667	1.50231	3	1	3
-4.5	2.5	1.90941	3	1	3
-4.4	2.5	1.90941	3	1	3
-4.3	2.5	1.90941	3	1	3
-4.2	2.91667	2.3199	3	1	3
-4.1	2.5	1.90941	3	1	3
-4	1.25	0.721688	3	1	3
-3.9	2.08333	1.1024	3	1	3
-3.8	2.08333	1.1024	3	1	3
-3.7	2.08333	1.1024	3	1	3
-3.6	2.5	0.721688	3	1	3
-3.5	2.5	0.721688	3	1	3
-3.4	2.08333	0.833333	3	1	3
-3.3	2.5	0.721688	3	1	3
-3.2	3.33333	0.416667	3	1	3
-3.1	3.33333	0.416667	3	1	3
-3	3.33333	1.1024	3	1	3
-2.9	3.33333	1.81621	3	1	3
-2.8	2.91667	1.81621	3	1	3
-2.7	2.91667	1.81621	3	1	3
-2.6	2.91667	1.81621	3	1	3
-2.5	2.5	1.90941	3	1	3
-2.4	1.66667	1.66667	3	1	3
-2.3	1.25	0.721688	3	1	3
-2.2	0.833333	0.416667	3	1	3
-2.1	0.833333	0.416667	3	1	3
-2	1.66667	0.416667	3	1	3
-1.9	1.66667	0.416667	3	1	3
-1.8	2.5	0.721688	3	1	3
-1.7	2.91667	0.416667	3	1	3
-1.6	3.75	0.721688	3	1	3
-1.5	3.75	1.44338	3	1	3
-1.4	3.75	1.44338	3	1	3
-1.3	3.75	1.44338	3	1	3
-1.2	2.91667	1.1024	3	1	3
-1.1	5	3.14576	3	1	3
-1	7.08333	6.46841	3	1	3
-0.9	8.33333	7.71677	3	1	3
-0.8	8.33333	7.12	3	1	3
-0.7	8.33333	6.46841	3	1	3
-0.6	8.75	6.29153	3	1	3
-0.5	8.33333	5.87781	3	1	3
-0.4	8.33333	5.87781	3	1	3
-0.3	6.66667	3.56	3	1	3
-0.2	5	0.721688	3	1	3
-0.1	3.75	1.90941	3	1	3
0	2.91667	2.3199	3	1	3
0.1	3.75	2.5	3	1	3
0.2	3.75	3.14576	3	1	3
0.3	3.75	3.14576	3	1	3
0.4	5	3.30719	3	1	3
0.5	5.83333	4.10369	3	1	3
0.6	5.41667	3.00463	3	1	3
0.7	5.83333	2.91667	3	1	3
0.8	7.91667	2.53448	3	1	3
0.9	7.5	1.44338	3	1	3
1	7.5	0.721688	3	1	3
1.1	8.33333	1.1024	3	1	3
1.2	7.08333	0.416667	3	1	3
1.3	7.08333	2.20479	3	1	3
1.4	6.66667	3.00463	3	1	3
1.5	7.5	4.50694	3	1	3
1.6	7.08333	5.22082	3	1	3
1.7	7.08333	5.22082	3	1	3
1.8	7.08333	5.87781	3	1	3
1.9	6.66667	5.46453	3	1	3
2	7.08333	5.87781	3	1	3
-5	1.66667	0.416667	4	1	3
-4.9	2.08333	0.416667	4	1	3
-4.8	2.08333	0.833333	4	1	3
-4.7	2.91667	1.66667	4	1	3
-4.6	3.33333	2.08333	4	1	3
-4.5	3.75	2.5	4	1	3
-4.4	4.58333	3.33333	4	1	3
-4.3	4.58333	3.33333	4	1	3
-4.2	4.58333	3.41056	4	1	3
-4.1	4.58333	2.73227	4	1	3
-4	3.75	1.90941	4	1	3
-3.9	2.91667	1.1024	4	1	3
-3.8	2.5	0.721688	4	1	3
-3.7	2.5	0.721688	4	1	3
-3.6	2.08333	1.1024	4	1	3
-3.5	2.5	1.25	4	1	3
-3.4	2.08333	1.1024	4	1	3
-3.3	1.66667	0.833333	4	1	3
-3.2	1.66667	0.833333	4	1	3
-3.1	2.08333	1.1024	4	1	3
-3	2.5	1.44338	4	1	3
-2.9	3.33333	2.20479	4	1	3
-2.8	2.91667	1.81621	4	1	3
-2.7	2.91667	2.3199	4	1	3
-2.6	2.91667	2.3199	4	1	3
-2.5	3.33333	2.73227	4	1	3
-2.4	4.58333	2.91667	4	1	3
-2.3	4.58333	2.20479	4	1	3
-2.2	5	1.90941	4	1	3
-2.1	3.75	1.25	4	1	3
-2	3.33333	1.1024	4	1	3
-1.9	3.33333	1.1024	4	1	3
-1.8	3.75	1.44338	4	1	3
-1.7	3.75	1.44338	4	1	3
-1.6	2.5	0.721688	4	1	3
-1.5	2.08333	1.1024	4	1	3
-1.4	1.25	0.721688	4	1	3
-1.3	1.25	0.721688	4	1	3
-1.2	1.25	0.721688	4	1	3
-1.1	1.66667	1.1024	4	1	3
-1	1.25	1.25	4	1	3
-0.9	0.833333	0.833333	4	1	3
-0.8	0.833333	0.833333	4	1	3
-0.7	0.833333	0.833333	4	1	3
-0.6	0.833333	0.833333	4	1	3
-0.5	1.25	1.25	4	1	3
-0.4	1.25	1.25	4	1	3
-0.3	0.416667	0.416667	4	1	3
-0.2	1.25	0.721688	4	1	3
-0.1	1.66667	1.1024	4	1	3
0	2.08333	0.833333	4	1	3
0.1	3.75	0.721688	4	1	3
0.2	5	1.25	4	1	3
0.3	5	1.90941	4	1	3
0.4	5.83333	1.50231	4	1	3
0.5	6.66667	1.66667	4	1	3
0.6	7.08333	2.73227	4	1	3
0.7	7.08333	3.41056	4	1	3
0.8	6.66667	3.56	4	1	3
0.9	6.25	2.5	4	1	3
1	5.83333	1.50231	4	1	3
1.1	5.41667	1.1024	4	1	3
1.2	5.41667	1.1024	4	1	3
1.3	5.41667	1.50231	4	1	3
1.4	4.58333	1.50231	4	1	3
1.5	5	2.5	4	1	3
1.6	5	2.5	4	1	3
1.7	4.16667	2.91667	4	1	3
1.8	3.33333	2.73227	4	1	3
1.9	3.33333	2.73227	4	1	3
2	5	1.25	4	1	3
-5	1.66667	0.416667	1	1	4
-4.9	2.08333	0.416667	1	1	4
-4.8	2.08333	0.833333	1	1	4
-4.7	1.25	1.25	1	1	4
-4.6	1.66667	1.1024	1	1	4
-4.5	2.08333	0.833333	1	1	4
-4.4	2.5	4.12629e-15	1	1	4
-4.3	2.5	4.12629e-15	1	1	4
-4.2	2.5	4.12629e-15	1	1	4
-4.1	2.08333	0.416667	1	1	4
-4	1.66667	0.833333	1	1	4
-3.9	1.66667	0.833333	1	1	4
-3.8	1.66667	0.416667	1	1	4
-3.7	2.08333	0.416667	1	1	4
-3.6	1.66667	0.833333	1	1	4
-3.5	2.08333	0.416667	1	1	4
-3.4	2.08333	0.416667	1	1	4
-3.3	2.08333	0.416667	1	1	4
-3.2	2.08333	0.416667	1	1	4
-3.1	2.08333	0.416667	1	1	4
-3	1.66667	0.416667	1	1	4
-2.9	0.833333	0.416667	1	1	4
-2.8	0.416667	0.416667	1	1	4
-2.7	0.833333	0.416667	1	1	4
-2.6	0.833333	0.416667	1	1	4
-2.5	0.833333	0.416667	1	1	4
-2.4	1.25	0.721688	1	1	4
-2.3	2.08333	0.833333	1	1	4
-2.2	2.91667	1.66667	1	1	4
-2.1	3.75	1.90941	1	1	4
-2	4.58333	2.73227	1	1	4
-1.9	4.16667	3.00463	1	1	4
-1.8	4.58333	3.41056	1	1	4
-1.7	4.58333	3.41056	1	1	4
-1.6	4.16667	3.00463	1	1	4
-1.5	3.33333	2.73227	1	1	4
-1.4	2.5	1.90941	1	1	4
-1.3	2.08333	2.08333	1	1	4
-1.2	1.25	1.25	1	1	4
-1.1	0.833333	0.833333	1	1	4
-1	0.833333	0.416667	1	1	4
-0.9	0.833333	0.416667	1	1	4
-0.8	1.25	0.721688	1	1	4
-0.7	1.66667	0.833333	1	1	4
-0.6	3.33333	1.50231	1	1	4
-0.5	3.33333	2.08333	1	1	4
-0.4	3.75	2.5	1	1	4
-0.3	4.16667	2.3199	1	1	4
-0.2	4.58333	2.20479	1	1	4
-0.1	5.41667	3.00463	1	1	4
0	5.83333	2.91667	1	1	4
0.1	6.25	3.30719	1	1	4
0.2	5.41667	2.91667	1	1	4
0.3	6.25	3.30719	1	1	4
0.4	7.08333	3.25427	1	1	4
0.5	7.5	4.01819	1	1	4
0.6	7.08333	3.63242	1	1	4
0.7	7.08333	2.91667	1	1	4
0.8	6.25	2.60208	1	1	4
0.9	5.83333	2.20479	1	1	4
1	6.25	2.60208	1	1	4
1.1	5	1.90941	1	1	4
1.2	4.16667	1.81621	1	1	4
1.3	3.75	1.44338	1	1	4
1.4	3.33333	1.50231	1	1	4
1.5	2.5	1.44338	1	1	4
1.6	2.5	1.44338	1	1	4
1.7	2.5	1.25	1	1	4
1.8	1.25	0.721688	1	1	4
1.9	1.25	0.721688	1	1	4
2	0.833333	0.416667	1	1	4
-5	2.08333	0.833333	2	1	4
-4.9	2.5	1.25	2	1	4
-4.8	2.91667	1.66667	2	1	4
-4.7	2.91667	1.1024	2	1	4
-4.6	2.91667	0.833333	2	1	4
-4.5	4.58333	1.50231	2	1	4
-4.4	4.16667	1.66667	2	1	4
-4.3	4.16667	2.3199	2	1	4
-4.2	4.58333	2.73227	2	1	4
-4.1	4.16667	2.3199	2	1	4
-4	4.16667	1.66667	2	1	4
-3.9	3.75	1.90941	2	1	4
-3.8	3.33333	2.20479	2	1	4
-3.7	1.66667	1.1024	2	1	4
-3.6	1.25	0.721688	2	1	4
-3.5	0.833333	0.416667	2	1	4
-3.4	0.416667	0.416667	2	1	4
-3.3	0.416667	0.416667	2	1	4
-3.2	6.66134e-16	6.66134e-16	2	1	4
-3.1	0.416667	0.416667	2	1	4
-3	0.416667	0.416667	2	1	4
-2.9	0.833333	0.416667	2	1	4
-2.8	0.833333	0.416667	2	1	4
-2.7	0.833333	0.416667	2	1	4
-2.6	1.25	0.721688	2	1	4
-2.5	1.66667	0.833333	2	1	4
-2.4	1.66667	0.833333	2	1	4
-2.3	1.25	0.721688	2	1	4
-2.2	1.25	0.721688	2	1	4
-2.1	0.833333	0.416667	2	1	4
-2	0.833333	0.416667	2	1	4
-1.9	0.833333	0.416667	2	1	4
-1.8	0.416667	0.416667	2	1	4
-1.7	6.66134e-16	6.66134e-16	2	1	4
-1.6	0.416667	0.416667	2	1	4
-1.5	0.416667	0.416667	2	1	4
-1.4	0.416667	0.416667	2	1	4
-1.3	0.416667	0.416667	2	1	4
-1.2	0.416667	0.416667	2	1	4
-1.1	0.416667	0.416667	2	1	4
-1	0.416667	0.416667	2	1	4
-0.9	0.416667	0.416667	2	1	4
-0.8	6.66134e-16	6.66134e-16	2	1	4
-0.7	6.66134e-16	6.66134e-16	2	1	4
-0.6	6.66134e-16	6.66134e-16	2	1	4
-0.5	0.416667	0.416667	2	1	4
-0.4	0.833333	0.833333	2	1	4
-0.3	1.66667	1.66667	2	1	4
-0.2	2.08333	2.08333	2	1	4
-0.1	2.08333	2.08333	2	1	4
0	2.91667	2.3199	2	1	4
0.1	4.16667	3.56	2	1	4
0.2	4.58333	3.33333	2	1	4
0.3	4.16667	2.91667	2	1	4
0.4	4.58333	2.73227	2	1	4
0.5	4.58333	1.50231	2	1	4
0.6	5	0.721688	2	1	4
0.7	6.25	1.98603e-15	2	1	4
0.8	6.66667	1.66667	2	1	4
0.9	6.66667	2.91667	2	1	4
1	7.08333	2.91667	2	1	4
1.1	9.16667	2.73227	2	1	4
1.2	9.58333	1.66667	2	1	4
1.3	8.75	1.44338	2	1	4
1.4	8.33333	0.833333	2	1	4
1.5	8.33333	0.833333	2	1	4
1.6	7.08333	1.81621	2	1	4
1.7	6.66667	2.20479	2	1	4
1.8	6.66667	1.81621	2	1	4
1.9	5.41667	2.3199	2	1	4
2	5	1.90941	2	1	4
-5	2.08333	1.1024	3	1	4
-4.9	2.08333	1.1024	3	1	4
-4.8	2.08333	1.1024	3	1	4
-4.7	2.08333	0.416667	3	1	4
-4.6	2.08333	0.416667	3	1	4
-4.5	2.08333	0.416667	3	1	4
-4.4	1.66667	0.416667	3	1	4
-4.3	1.66667	1.1024	3	1	4
-4.2	1.66667	1.1024	3	1	4
-4.1	1.66667	1.1024	3	1	4
-4	2.5	1.25	3	1	4
-3.9	2.08333	1.1024	3	1	4
-3.8	1.66667	0.833333	3	1	4
-3.7	1.66667	1.1024	3	1	4
-3.6	1.66667	1.1024	3	1	4
-3.5	1.25	1.25	3	1	4
-3.4	1.25	1.25	3	1	4
-3.3	1.25	1.25	3	1	4
-3.2	0.416667	0.416667	3	1	4
-3.1	0.833333	0.416667	3	1	4
-3	0.833333	0.416667	3	1	4
-2.9	0.416667	0.416667	3	1	4
-2.8	0.416667	0.416667	3	1	4
-2.7	0.833333	0.416667	3	1	4
-2.6	1.25	0.721688	3	1	4
-2.5	1.25	0.721688	3	1	4
-2.4	1.25	0.721688	3	1	4
-2.3	2.5	0.721688	3	1	4
-2.2	3.75	0.721688	3	1	4
-2.1	5.83333	1.1024	3	1	4
-2	6.25	1.44338	3	1	4
-1.9	6.25	1.90941	3	1	4
-1.8	5.83333	2.08333	3	1	4
-1.7	5.83333	2.08333	3	1	4
-1.6	6.25	2.5	3	1	4
-1.5	5	1.44338	3	1	4
-1.4	4.16667	1.50231	3	1	4
-1.3	2.08333	1.1024	3	1	4
-1.2	2.08333	1.1024	3	1	4
-1.1	1.66667	1.1024	3	1	4
-1	2.5	1.25	3	1	4
-0.9	2.91667	1.1024	3	1	4
-0.8	4.16667	0.416667	3	1	4
-0.7	5.41667	0.833333	3	1	4
-0.6	7.08333	2.20479	3	1	4
-0.5	7.91667	3.00463	3	1	4
-0.4	9.16667	3.00463	3	1	4
-0.3	9.16667	3.00463	3	1	4
-0.2	9.16667	3.25427	3	1	4
-0.1	10.4167	3.00463	3	1	4
0	8.75	1.90941	3	1	4
0.1	7.91667	1.50231	3	1	4
0.2	8.33333	1.66667	3	1	4
0.3	8.33333	3.00463	3	1	4
0.4	8.33333	2.91667	3	1	4
0.5	10.8333	4.80523	3	1	4
0.6	11.25	4.33013	3	1	4
0.7	10	4.73242	3	1	4
0.8	10.4167	5.12009	3	1	4
0.9	10.8333	6.54843	3	1	4
1	10	6.29153	3	1	4
1.1	9.16667	5.46453	3	1	4
1.2	8.33333	6.00925	3	1	4
1.3	6.25	4.50694	3	1	4
1.4	5.83333	5.22082	3	1	4
1.5	7.5	6.88446	3	1	4
1.6	7.91667	6.70562	3	1	4
1.7	9.16667	7.94949	3	1	4
1.8	7.91667	7.30059	3	1	4
1.9	7.91667	7.30059	3	1	4
2	7.5	6.88446	3	1	4
-5	2.91667	1.66667	4	1	4
-4.9	2.5	1.90941	4	1	4
-4.8	2.08333	1.50231	4	1	4
-4.7	1.66667	1.66667	4	1	4
-4.6	1.66667	1.1024	4	1	4
-4.5	1.25	0.721688	4	1	4
-4.4	1.66667	0.833333	4	1	4
-4.3	2.5	1.44338	4	1	4
-4.2	2.91667	2.3199	4	1	4
-4.1	2.5	2.5	4	1	4
-4	2.5	2.5	4	1	4
-3.9	2.91667	2.91667	4	1	4
-3.8	2.91667	2.91667	4	1	4
-3.7	3.33333	2.73227	4	1	4
-3.6	3.33333	2.20479	4	1	4
-3.5	2.5	1.44338	4	1	4
-3.4	2.08333	1.1024	4	1	4
-3.3	2.08333	1.1024	4	1	4
-3.2	2.5	0.721688	4	1	4
-3.1	2.08333	0.416667	4	1	4
-3	2.08333	0.416667	4	1	4
-2.9	1.66667	0.416667	4	1	4
-2.8	1.25	0.721688	4	1	4
-2.7	1.66667	0.833333	4	1	4
-2.6	2.08333	1.1024	4	1	4
-2.5	2.08333	1.1024	4	1	4
-2.4	1.66667	1.1024	4	1	4
-2.3	1.66667	1.1024	4	1	4
-2.2	1.25	0.721688	4	1	4
-2.1	1.25	0.721688	4	1	4
-2	1.66667	1.1024	4	1	4
-1.9	1.25	1.25	4	1	4
-1.8	0.416667	0.416667	4	1	4
-1.7	0.416667	0.416667	4	1	4
-1.6	0.416667	0.416667	4	1	4
-1.5	0.416667	0.416667	4	1	4
-1.4	0.416667	0.416667	4	1	4
-1.3	0.833333	0.416667	4	1	4
-1.2	0.833333	0.833333	4	1	4
-1.1	0.833333	0.833333	4	1	4
-1	1.25	0.721688	4	1	4
-0.9	1.25	0.721688	4	1	4
-0.8	1.25	0.721688	4	1	4
-0.7	1.25	0.721688	4	1	4
-0.6	1.66667	0.416667	4	1	4
-0.5	1.66667	0.416667	4	1	4
-0.4	1.66667	1.1024	4	1	4
-0.3	2.08333	1.50231	4	1	4
-0.2	2.08333	1.50231	4	1	4
-0.1	2.91667	2.3199	4	1	4
0	4.16667	2.3199	4	1	4
0.1	4.16667	2.3199	4	1	4
0.2	5.83333	2.20479	4	1	4
0.3	6.66667	2.20479	4	1	4
0.4	7.08333	2.53448	4	1	4
0.5	6.66667	2.20479	4	1	4
0.6	6.66667	2.08333	4	1	4
0.7	6.66667	2.53448	4	1	4
0.8	5.83333	2.91667	4	1	4
0.9	6.66667	2.3199	4	1	4
1	5	1.25	4	1	4
1.1	4.16667	0.833333	4	1	4
1.2	4.58333	0.416667	4	1	4
1.3	4.58333	0.416667	4	1	4
1.4	4.16667	0.416667	4	1	4
1.5	3.33333	1.1024	4	1	4
1.6	2.91667	1.50231	4	1	4
1.7	2.08333	1.1024	4	1	4
1.8	2.5	0.721688	4	1	4
1.9	2.5	1.25	4	1	4
2	1.66667	1.66667	4	1	4
-5	2.08333	1.50231	1	2	1
-4.9	2.08333	1.50231	1	2	1
-4.8	2.08333	1.1024	1	2	1
-4.7	1.25	0.721688	1	2	1
-4.6	1.25	0.721688	1	2	1
-4.5	1.66667	0.833333	1	2	1
-4.4	1.66667	0.416667	1	2	1
-4.3	1.25	0.721688	1	2	1
-4.2	2.5	1.44338	1	2	1
-4.1	2.91667	1.81621	1	2	1
-4	3.33333	0.833333	1	2	1
-3.9	3.75	0.721688	1	2	1
-3.8	3.75	0.721688	1	2	1
-3.7	3.33333	0.416667	1	2	1
-3.6	3.33333	1.1024	1	2	1
-3.5	3.75	0.721688	1	2	1
-3.4	2.5	1.25	1	2	1
-3.3	2.08333	1.50231	1	2	1
-3.2	1.25	0.721688	1	2	1
-3.1	0.833333	0.416667	1	2	1
-3	0.833333	0.416667	1	2	1
-2.9	0.833333	0.416667	1	2	1
-2.8	0.416667	0.416667	1	2	1
-2.7	3.70074e-16	1.95825e-16	1	2	1
-2.6	0.416667	0.416667	1	2	1
-2.5	0.833333	0.833333	1	2	1
-2.4	0.833333	0.833333	1	2	1
-2.3	1.25	0.721688	1	2	1
-2.2	1.25	0.721688	1	2	1
-2.1	2.08333	0.416667	1	2	1
-2	2.08333	0.416667	1	2	1
-1.9	2.08333	0.416667	1	2	1
-1.8	1.66667	0.416667	1	2	1
-1.7	1.25	0.721688	1	2	1
-1.6	1.25	0.721688	1	2	1
-1.5	0.833333	0.833333	1	2	1
-1.4	1.25	1.25	1	2	1
-1.3	0.833333	0.833333	1	2	1
-1.2	1.25	0.721688	1	2	1
-1.1	1.25	0.721688	1	2	1
-1	1.66667	1.1024	1	2	1
-0.9	1.66667	1.1024	1	2	1
-0.8	1.66667	1.1024	1	2	1
-0.7	1.66667	1.1024	1	2	1
-0.6	1.25	0.721688	1	2	1
-0.5	0.833333	0.416667	1	2	1
-0.4	0.416667	0.416667	1	2	1
-0.3	0.416667	0.416667	1	2	1
-0.2	3.70074e-16	1.95825e-16	1	2	1
-0.1	1.25	0.721688	1	2	1
0	2.5	0.721688	1	2	1
0.1	5.41667	0.416667	1	2	1
0.2	7.5	0.721688	1	2	1
0.3	10	1.44338	1	2	1
0.4	12.0833	2.3199	1	2	1
0.5	14.1667	2.73227	1	2	1
0.6	15	3.14576	1	2	1
0.7	15	4.73242	1	2	1
0.8	15.4167	5.78852	1	2	1
0.9	13.3333	5.78852	1	2	1
1	11.6667	5.83333	1	2	1
1.1	9.58333	6.00925	1	2	1
1.2	7.5	4.50694	1	2	1
1.3	6.66667	4.2287	1	2	1
1.4	6.66667	4.16667	1	2	1
1.5	5.41667	2.91667	1	2	1
1.6	3.75	1.90941	1	2	1
1.7	2.91667	1.1024	1	2	1
1.8	2.5	0.721688	1	2	1
1.9	2.08333	0.416667	1	2	1
2	2.08333	0.416667	1	2	1
-5	2.08333	1.1024	2	2	1
-4.9	2.5	1.44338	2	2	1
-4.8	2.5	1.44338	2	2	1
-4.7	2.91667	1.81621	2	2	1
-4.6	2.91667	1.81621	2	2	1
-4.5	2.5	1.90941	2	2	1
-4.4	1.25	1.25	2	2	1
-4.3	1.25	1.25	2	2	1
-4.2	2.5	1.25	2	2	1
-4.1	1.66667	1.1024	2	2	1
-4	1.66667	1.1024	2	2	1
-3.9	1.25	1.25	2	2	1
-3.8	1.25	1.25	2	2	1
-3.7	1.66667	1.1024	2	2	1
-3.6	2.08333	1.1024	2	2	1
-3.5	2.5	1.25	2	2	1
-3.4	2.91667	1.81621	2	2	1
-3.3	3.75	2.16506	2	2	1
-3.2	4.16667	2.20479	2	2	1
-3.1	4.16667	2.20479	2	2	1
-3	4.58333	2.3199	2	2	1
-2.9	4.16667	2.08333	2	2	1
-2.8	3.75	1.90941	2	2	1
-2.7	3.33333	1.81621	2	2	1
-2.6	1.66667	1.1024	2	2	1
-2.5	0.833333	0.833333	2	2	1
-2.4	0.416667	0.416667	2	2	1
-2.3	0.833333	0.416667	2	2	1
-2.2	1.66667	0.833333	2	2	1
-2.1	2.08333	1.1024	2	2	1
-2	2.5	0.721688	2	2	1
-1.9	2.5	0.721688	2	2	1
-1.8	2.91667	1.1024	2	2	1
-1.7	3.33333	1.50231	2	2	1
-1.6	3.33333	1.50231	2	2	1
-1.5	3.33333	2.08333	2	2	1
-1.4	2.5	1.44338	2	2	1
-1.3	2.08333	1.1024	2	2	1
-1.2	1.66667	1.1024	2	2	1
-1.1	2.5	1.25	2	2	1
-1	2.91667	1.81621	2	2	1
-0.9	2.91667	2.3199	2	2	1
-0.8	4.16667	3.00463	2	2	1
-0.7	4.16667	3.56	2	2	1
-0.6	4.16667	3.56	2	2	1
-0.5	5	3.14576	2	2	1
-0.4	5	3.14576	2	2	1
-0.3	5	3.14576	2	2	1
-0.2	5	3.14576	2	2	1
-0.1	7.08333	3.97475	2	2	1
0	7.5	5.05181	2	2	1
0.1	7.91667	5.46453	2	2	1
0.2	8.75	5	2	2	1
0.3	8.75	5.05181	2	2	1
0.4	10	5.20416	2	2	1
0.5	9.58333	4.35013	2	2	1
0.6	9.58333	3.25427	2	2	1
0.7	8.75	3.30719	2	2	1
0.8	8.75	3.14576	2	2	1
0.9	8.33333	3.00463	2	2	1
1	7.91667	2.73227	2	2	1
1.1	7.5	2.60208	2	2	1
1.2	6.25	2.16506	2	2	1
1.3	6.25	2.60208	2	2	1
1.4	5.41667	3.00463	2	2	1
1.5	4.16667	2.53448	2	2	1
1.6	2.91667	1.81621	2	2	1
1.7	3.33333	1.81621	2	2	1
1.8	3.75	1.90941	2	2	1
1.9	3.33333	1.81621	2	2	1
2	3.33333	1.81621	2	2	1
-5	2.08333	1.50231	3	2	1
-4.9	2.08333	1.50231	3	2	1
-4.8	2.08333	1.1024	3	2	1
-4.7	1.66667	1.1024	3	2	1
-4.6	1.25	0.721688	3	2	1
-4.5	1.25	0.721688	3	2	1
-4.4	0.833333	0.833333	3	2	1
-4.3	0.833333	0.833333	3	2	1
-4.2	1.25	1.25	3	2	1
-4.1	1.25	1.25	3	2	1
-4	1.66667	0.833333	3	2	1
-3.9	2.08333	1.1024	3	2	1
-3.8	2.5	1.44338	3	2	1
-3.7	2.91667	1.66667	3	2	1
-3.6	2.91667	1.66667	3	2	1
-3.5	2.91667	1.66667	3	2	1
-3.4	2.5	1.90941	3	2	1
-3.3	2.5	1.90941	3	2	1
-3.2	2.08333	1.1024	3	2	1
-3.1	2.5	1.44338	3	2	1
-3	2.5	0.721688	3	2	1
-2.9	2.08333	0.416667	3	2	1
-2.8	2.5	0.721688	3	2	1
-2.7	2.5	0.721688	3	2	1
-2.6	2.5	0.721688	3	2	1
-2.5	2.91667	0.833333	3	2	1
-2.4	2.5	1.25	3	2	1
-2.3	1.66667	1.1024	3	2	1
-2.2	1.25	0.721688	3	2	1
-2.1	0.833333	0.416667	3	2	1
-2	0.416667	0.416667	3	2	1
-1.9	0.833333	0.833333	3	2	1
-1.8	1.25	0.721688	3	2	1
-1.7	0.833333	0.416667	3	2	1
-1.6	0.833333	0.416667	3	2	1
-1.5	0.833333	0.416667	3	2	1
-1.4	0.833333	0.416667	3	2	1
-1.3	0.833333	0.416667	3	2	1
-1.2	0.833333	0.416667	3	2	1
-1.1	0.416667	0.416667	3	2	1
-1	0.416667	0.416667	3	2	1
-0.9	1.66667	1.66667	3	2	1
-0.8	1.66667	1.66667	3	2	1
-0.7	2.08333	2.08333	3	2	1
-0.6	2.08333	2.08333	3	2	1
-0.5	2.91667	2.3199	3	2	1
-0.4	2.91667	2.3199	3	2	1
-0.3	4.16667	3.56	3	2	1
-0.2	4.58333	3.41056	3	2	1
-0.1	3.75	2.16506	3	2	1
0	4.16667	2.53448	3	2	1
0.1	4.58333	2.53448	3	2	1
0.2	5.83333	2.53448	3	2	1
0.3	5.83333	2.53448	3	2	1
0.4	7.5	2.60208	3	2	1
0.5	8.33333	1.1024	3	2	1
0.6	10	1.25	3	2	1
0.7	11.25	1.44338	3	2	1
0.8	11.6667	2.20479	3	2	1
0.9	11.25	2.60208	3	2	1
1	11.25	3.30719	3	2	1
1.1	11.6667	4.10369	3	2	1
1.2	10.8333	4.40959	3	2	1
1.3	8.75	3.81881	3	2	1
1.4	6.25	2.5	3	2	1
1.5	5	2.60208	3	2	1
1.6	4.16667	2.20479	3	2	1
1.7	4.16667	2.08333	3	2	1
1.8	2.91667	1.50231	3	2	1
1.9	1.66667	0.833333	3	2	1
2	0.833333	0.416667	3	2	1
-5	1.25	0.721688	4	2	1
-4.9	1.25	0.721688	4	2	1
-4.8	0.416667	0.416667	4	2	1
-4.7	0.416667	0.416667	4	2	1
-4.6	0.416667	0.416667	4	2	1
-4.5	0.833333	0.833333	4	2	1
-4.4	0.833333	0.833333	4	2	1
-4.3	0.833333	0.833333	4	2	1
-4.2	0.416667	0.416667	4	2	1
-4.1	0.833333	0.416667	4	2	1
-4	0.833333	0.416667	4	2	1
-3.9	1.25	0.721688	4	2	1
-3.8	2.08333	0.833333	4	2	1
-3.7	2.08333	0.833333	4	2	1
-3.6	2.08333	0.833333	4	2	1
-3.5	2.5	0.721688	4	2	1
-3.4	2.5	0.721688	4	2	1
-3.3	2.91667	1.1024	4	2	1
-3.2	3.33333	1.50231	4	2	1
-3.1	3.33333	1.50231	4	2	1
-3	2.91667	1.81621	4	2	1
-2.9	2.91667	1.81621	4	2	1
-2.8	2.91667	1.81621	4	2	1
-2.7	2.5	1.90941	4	2	1
-2.6	2.5	1.90941	4	2	1
-2.5	1.66667	1.66667	4	2	1
-2.4	1.25	1.25	4	2	1
-2.3	0.833333	0.833333	4	2	1
-2.2	0.416667	0.416667	4	2	1
-2.1	0.416667	0.416667	4	2	1
-2	0.833333	0.833333	4	2	1
-1.9	0.833333	0.833333	4	2	1
-1.8	1.25	0.721688	4	2	1
-1.7	1.25	0.721688	4	2	1
-1.6	2.08333	1.50231	4	2	1
-1.5	2.08333	1.50231	4	2	1
-1.4	2.5	1.25	4	2	1
-1.3	2.08333	0.833333	4	2	1
-1.2	1.66667	0.416667	4	2	1
-1.1	2.08333	0.416667	4	2	1
-1	1.66667	0.833333	4	2	1
-0.9	1.66667	0.833333	4	2	1
-0.8	1.66667	0.833333	4	2	1
-0.7	2.08333	1.1024	4	2	1
-0.6	1.66667	0.833333	4	2	1
-0.5	2.5	0.721688	4	2	1
-0.4	3.75	1.90941	4	2	1
-0.3	4.58333	2.73227	4	2	1
-0.2	5.83333	3.97475	4	2	1
-0.1	6.25	4.38986	4	2	1
0	6.25	3.75	4	2	1
0.1	7.5	4.01819	4	2	1
0.2	10	4.73242	4	2	1
0.3	12.0833	4.10369	4	2	1
0.4	13.3333	3.97475	4	2	1
0.5	13.3333	4.10369	4	2	1
0.6	13.3333	2.91667	4	2	1
0.7	14.5833	2.73227	4	2	1
0.8	15.8333	3.97475	4	2	1
0.9	15.4167	5.60568	4	2	1
1	14.1667	5.60568	4	2	1
1.1	14.1667	7.37159	4	2	1
1.2	13.3333	7.12	4	2	1
1.3	12.9167	6.82113	4	2	1
1.4	11.6667	6.82113	4	2	1
1.5	11.6667	7.94949	4	2	1
1.6	10.4167	7.30059	4	2	1
1.7	10	6.29153	4	2	1
1.8	10.4167	6.30531	4	2	1
1.9	8.33333	4.80523	4	2	1
2	6.66667	3.70341	4	2	1
-5	1.66667	0.833333	1	2	2
-4.9	2.08333	0.416667	1	2	2
-4.8	2.91667	0.416667	1	2	2
-4.7	2.91667	0.416667	1	2	2
-4.6	2.5	0.721688	1	2	2
-4.5	2.5	1.44338	1	2	2
-4.4	2.08333	1.50231	1	2	2
-4.3	1.66667	1.66667	1	2	2
-4.2	1.66667	1.66667	1	2	2
-4.1	1.25	1.25	1	2	2
-4	0.416667	0.416667	1	2	2
-3.9	0.416667	0.416667	1	2	2
-3.8	0.416667	0.416667	1	2	2
-3.7	0.416667	0.416667	1	2	2
-3.6	0.416667	0.416667	1	2	2
-3.5	0.833333	0.833333	1	2	2
-3.4	1.25	0.721688	1	2	2
-3.3	1.66667	1.1024	1	2	2
-3.2	1.66667	1.1024	1	2	2
-3.1	2.08333	1.1024	1	2	2
-3	2.5	1.44338	1	2	2
-2.9	2.91667	1.1024	1	2	2
-2.8	2.91667	1.1024	1	2	2
-2.7	2.5	0.721688	1	2	2
-2.6	2.5	1.25	1	2	2
-2.5	2.91667	1.1024	1	2	2
-2.4	2.91667	1.1024	1	2	2
-2.3	2.91667	1.81621	1	2	2
-2.2	2.91667	1.81621	1	2	2
-2.1	2.91667	2.3199	1	2	2
-2	2.91667	2.3199	1	2	2
-1.9	2.91667	2.3199	1	2	2
-1.8	2.5	1.90941	1	2	2
-1.7	1.66667	1.66667	1	2	2
-1.6	1.66667	1.66667	1	2	2
-1.5	1.25	1.25	1	2	2
-1.4	0.833333	0.833333	1	2	2
-1.3	0.833333	0.416667	1	2	2
-1.2	1.25	0.721688	1	2	2
-1.1	1.25	0.721688	1	2	2
-1	1.25	0.721688	1	2	2
-0.9	1.25	0.721688	1	2	2
-0.8	1.25	0.721688	1	2	2
-0.7	1.25	0.721688	1	2	2
-0.6	1.25	0.721688	1	2	2
-0.5	0.416667	0.416667	1	2	2
-0.4	2.96059e-16	1.4803e-16	1	2	2
-0.3	2.96059e-16	1.4803e-16	1	2	2
-0.2	0.416667	0.416667	1	2	2
-0.1	1.66667	1.1024	1	2	2
0	3.33333	2.73227	1	2	2
0.1	3.75	3.14576	1	2	2
0.2	4.58333	3.41056	1	2	2
0.3	5.83333	4.10369	1	2	2
0.4	6.66667	4.40959	1	2	2
0.5	7.91667	5.60568	1	2	2
0.6	10	4.33013	1	2	2
0.7	10.8333	3.63242	1	2	2
0.8	10.4167	2.91667	1	2	2
0.9	12.0833	3.56	1	2	2
1	12.9167	4.10369	1	2	2
1.1	11.6667	3.41056	1	2	2
1.2	12.5	3.75	1	2	2
1.3	12.0833	3.70341	1	2	2
1.4	10	3.75	1	2	2
1.5	7.91667	3.97475	1	2	2
1.6	6.66667	3.41056	1	2	2
1.7	4.58333	2.3199	1	2	2
1.8	2.91667	1.81621	1	2	2
1.9	2.91667	1.81621	1	2	2
2	2.08333	1.50231	1	2	2
-5	0.416667	0.416667	2	2	2
-4.9	0	0	2	2	2
-4.8	0	0	2	2	2
-4.7	0.416667	0.416667	2	2	2
-4.6	0.416667	0.416667	2	2	2
-4.5	0.416667	0.416667	2	2	2
-4.4	0.416667	0.416667	2	2	2
-4.3	0.416667	0.416667	2	2	2
-4.2	0.416667	0.416667	2	2	2
-4.1	0.416667	0.416667	2	2	2
-4	0.416667	0.416667	2	2	2
-3.9	0	0	2	2	2
-3.8	0	0	2	2	2
-3.7	0.416667	0.416667	2	2	2
-3.6	2.08333	1.1024	2	2	2
-3.5	3.75	1.90941	2	2	2
-3.4	4.16667	2.3199	2	2	2
-3.3	5.83333	3.33333	2	2	2
-3.2	7.08333	3.97475	2	2	2
-3.1	7.5	4.38986	2	2	2
-3	8.33333	4.10369	2	2	2
-2.9	9.16667	2.91667	2	2	2
-2.8	7.91667	2.3199	2	2	2
-2.7	6.25	1.25	2	2	2
-2.6	5.83333	0.833333	2	2	2
-2.5	4.16667	0.416667	2	2	2
-2.4	2.91667	0.833333	2	2	2
-2.3	2.91667	0.833333	2	2	2
-2.2	2.5	0.721688	2	2	2
-2.1	1.66667	1.1024	2	2	2
-2	1.66667	1.1024	2	2	2
-1.9	1.66667	1.1024	2	2	2
-1.8	2.08333	1.50231	2	2	2
-1.7	2.5	1.90941	2	2	2
-1.6	2.91667	1.66667	2	2	2
-1.5	2.5	1.25	2	2	2
-1.4	2.5	1.25	2	2	2
-1.3	2.08333	0.833333	2	2	2
-1.2	2.91667	1.50231	2	2	2
-1.1	2.91667	1.50231	2	2	2
-1	2.5	1.44338	2	2	2
-0.9	2.08333	1.50231	2	2	2
-0.8	1.66667	1.1024	2	2	2
-0.7	2.08333	1.1024	2	2	2
-0.6	1.66667	1.1024	2	2	2
-0.5	2.08333	1.1024	2	2	2
-0.4	1.66667	1.66667	2	2	2
-0.3	2.91667	2.3199	2	2	2
-0.2	3.75	1.90941	2	2	2
-0.1	5	1.25	2	2	2
0	6.66667	2.3199	2	2	2
0.1	7.91667	2.91667	2	2	2
0.2	10	3.14576	2	2	2
0.3	10.4167	3.00463	2	2	2
0.4	10.8333	2.53448	2	2	2
0.5	10	2.16506	2	2	2
0.6	9.58333	2.91667	2	2	2
0.7	9.58333	4.35013	2	2	2
0.8	7.91667	3.25427	2	2	2
0.9	6.66667	2.73227	2	2	2
1	6.25	1.90941	2	2	2
1.1	6.66667	1.1024	2	2	2
1.2	5.83333	0.833333	2	2	2
1.3	6.25	0.721688	2	2	2
1.4	5.83333	0.416667	2	2	2
1.5	5	0.721688	2	2	2
1.6	5	0.721688	2	2	2
1.7	4.58333	1.1024	2	2	2
1.8	2.91667	0.833333	2	2	2
1.9	2.5	1.25	2	2	2
2	2.5	1.90941	2	2	2
-5	0.833333	0.416667	3	2	2
-4.9	0.416667	0.416667	3	2	2
-4.8	0.416667	0.416667	3	2	2
-4.7	0.833333	0.833333	3	2	2
-4.6	1.25	0.721688	3	2	2
-4.5	1.25	0.721688	3	2	2
-4.4	1.25	0.721688	3	2	2
-4.3	0.833333	0.416667	3	2	2
-4.2	1.25	3.70111e-15	3	2	2
-4.1	1.66667	0.416667	3	2	2
-4	2.08333	0.833333	3	2	2
-3.9	1.66667	1.1024	3	2	2
-3.8	1.25	1.25	3	2	2
-3.7	1.25	1.25	3	2	2
-3.6	1.25	1.25	3	2	2
-3.5	1.25	1.25	3	2	2
-3.4	0.833333	0.833333	3	2	2
-3.3	0.416667	0.416667	3	2	2
-3.2	0.416667	0.416667	3	2	2
-3.1	0.416667	0.416667	3	2	2
-3	0.416667	0.416667	3	2	2
-2.9	0.833333	0.416667	3	2	2
-2.8	0.833333	0.416667	3	2	2
-2.7	0.833333	0.416667	3	2	2
-2.6	1.66667	0.416667	3	2	2
-2.5	2.08333	0.833333	3	2	2
-2.4	2.08333	0.833333	3	2	2
-2.3	2.08333	0.833333	3	2	2
-2.2	2.08333	0.833333	3	2	2
-2.1	1.66667	1.1024	3	2	2
-2	1.66667	1.1024	3	2	2
-1.9	1.66667	1.1024	3	2	2
-1.8	1.25	1.85111e-15	3	2	2
-1.7	1.25	0.721688	3	2	2
-1.6	0.833333	0.833333	3	2	2
-1.5	0.833333	0.833333	3	2	2
-1.4	0.833333	0.833333	3	2	2
-1.3	0.833333	0.833333	3	2	2
-1.2	0.833333	0.833333	3	2	2
-1.1	1.25	0.721688	3	2	2
-1	0.833333	0.416667	3	2	2
-0.9	0.416667	0.416667	3	2	2
-0.8	0.416667	0.416667	3	2	2
-0.7	0.416667	0.416667	3	2	2
-0.6	0.833333	0.416667	3	2	2
-0.5	0.833333	0.416667	3	2	2
-0.4	1.25	0.721688	3	2	2
-0.3	2.08333	0.833333	3	2	2
-0.2	2.91667	1.66667	3	2	2
-0.1	4.16667	1.81621	3	2	2
0	5.83333	1.66667	3	2	2
0.1	6.66667	2.20479	3	2	2
0.2	7.08333	3.25427	3	2	2
0.3	7.91667	3.25427	3	2	2
0.4	7.5	2.88675	3	2	2
0.5	7.5	3.14576	3	2	2
0.6	7.5	3.14576	3	2	2
0.7	7.08333	2.53448	3	2	2
0.8	6.66667	1.1024	3	2	2
0.9	7.08333	0.833333	3	2	2
1	6.25	1.02558e-15	3	2	2
1.1	7.5	0.721688	3	2	2
1.2	7.5	0.721688	3	2	2
1.3	7.08333	0.416667	3	2	2
1.4	7.08333	0.833333	3	2	2
1.5	7.08333	0.416667	3	2	2
1.6	7.08333	2.20479	3	2	2
1.7	6.25	3.14576	3	2	2
1.8	6.66667	2.91667	3	2	2
1.9	5	3.14576	3	2	2
2	5.83333	2.91667	3	2	2
-5	0.833333	0.833333	4	2	2
-4.9	1.25	1.25	4	2	2
-4.8	1.66667	1.1024	4	2	2
-4.7	1.66667	1.1024	4	2	2
-4.6	1.66667	1.1024	4	2	2
-4.5	1.66667	1.1024	4	2	2
-4.4	2.08333	0.833333	4	2	2
-4.3	1.66667	0.416667	4	2	2
-4.2	1.66667	0.416667	4	2	2
-4.1	1.66667	0.416667	4	2	2
-4	2.08333	1.1024	4	2	2
-3.9	2.91667	1.50231	4	2	2
-3.8	4.16667	0.833333	4	2	2
-3.7	4.58333	1.1024	4	2	2
-3.6	4.58333	1.1024	4	2	2
-3.5	5.41667	1.81621	4	2	2
-3.4	5	1.90941	4	2	2
-3.3	4.58333	1.50231	4	2	2
-3.2	3.75	0.721688	4	2	2
-3.1	3.33333	0.833333	4	2	2
-3	2.91667	1.1024	4	2	2
-2.9	2.5	1.44338	4	2	2
-2.8	2.91667	1.50231	4	2	2
-2.7	2.08333	1.50231	4	2	2
-2.6	2.5	1.90941	4	2	2
-2.5	2.5	1.90941	4	2	2
-2.4	2.91667	1.81621	4	2	2
-2.3	2.91667	1.81621	4	2	2
-2.2	2.5	1.25	4	2	2
-2.1	2.5	1.25	4	2	2
-2	2.08333	1.1024	4	2	2
-1.9	2.08333	1.1024	4	2	2
-1.8	1.66667	1.1024	4	2	2
-1.7	1.66667	1.1024	4	2	2
-1.6	1.66667	0.833333	4	2	2
-1.5	1.25	0.721688	4	2	2
-1.4	0.833333	0.833333	4	2	2
-1.3	1.66667	1.1024	4	2	2
-1.2	1.25	0.721688	4	2	2
-1.1	1.66667	1.1024	4	2	2
-1	1.66667	1.1024	4	2	2
-0.9	2.08333	1.50231	4	2	2
-0.8	1.66667	1.1024	4	2	2
-0.7	2.08333	1.50231	4	2	2
-0.6	2.5	1.25	4	2	2
-0.5	1.66667	1.1024	4	2	2
-0.4	2.08333	1.1024	4	2	2
-0.3	2.08333	1.1024	4	2	2
-0.2	2.5	1.25	4	2	2
-0.1	2.91667	1.1024	4	2	2
0	3.75	1.44338	4	2	2
0.1	4.16667	1.81621	4	2	2
0.2	4.58333	1.1024	4	2	2
0.3	5	1.44338	4	2	2
0.4	5.83333	1.1024	4	2	2
0.5	6.66667	1.81621	4	2	2
0.6	8.75	2.16506	4	2	2
0.7	9.58333	3.25427	4	2	2
0.8	9.16667	2.53448	4	2	2
0.9	8.75	1.90941	4	2	2
1	8.75	1.90941	4	2	2
1.1	9.16667	1.50231	4	2	2
1.2	8.33333	1.66667	4	2	2
1.3	8.75	2.5	4	2	2
1.4	7.91667	3.56	4	2	2
1.5	6.66667	4.91243	4	2	2
1.6	6.25	4.50694	4	2	2
1.7	6.25	3.81881	4	2	2
1.8	5.41667	3.00463	4	2	2
1.9	5	1.90941	4	2	2
2	5	1.90941	4	2	2
-5	2.08333	1.1024	1	2	3
-4.9	2.08333	1.1024	1	2	3
-4.8	2.08333	1.1024	1	2	3
-4.7	1.66667	0.833333	1	2	3
-4.6	1.66667	0.833333	1	2	3
-4.5	1.66667	0.833333	1	2	3
-4.4	1.66667	0.833333	1	2	3
-4.3	0.833333	0.416667	1	2	3
-4.2	0.416667	0.416667	1	2	3
-4.1	0.416667	0.416667	1	2	3
-4	1.66667	0.416667	1	2	3
-3.9	1.66667	0.416667	1	2	3
-3.8	2.08333	0.833333	1	2	3
-3.7	2.08333	0.833333	1	2	3
-3.6	2.08333	0.833333	1	2	3
-3.5	2.08333	0.833333	1	2	3
-3.4	2.08333	0.833333	1	2	3
-3.3	1.66667	0.416667	1	2	3
-3.2	0.416667	0.416667	1	2	3
-3.1	0.416667	0.416667	1	2	3
-3	-7.40149e-17	7.40149e-17	1	2	3
-2.9	-7.40149e-17	7.40149e-17	1	2	3
-2.8	-7.40149e-17	7.40149e-17	1	2	3
-2.7	0.416667	0.416667	1	2	3
-2.6	0.416667	0.416667	1	2	3
-2.5	0.416667	0.416667	1	2	3
-2.4	1.66667	0.833333	1	2	3
-2.3	1.66667	0.833333	1	2	3
-2.2	2.08333	1.1024	1	2	3
-2.1	2.5	1.25	1	2	3
-2	2.5	1.25	1	2	3
-1.9	2.08333	1.1024	1	2	3
-1.8	2.08333	1.1024	1	2	3
-1.7	2.5	0.721688	1	2	3
-1.6	1.25	1.28198e-16	1	2	3
-1.5	1.25	1.28198e-16	1	2	3
-1.4	1.25	0.721688	1	2	3
-1.3	1.25	0.721688	1	2	3
-1.2	1.25	0.721688	1	2	3
-1.1	1.25	0.721688	1	2	3
-1	1.66667	0.416667	1	2	3
-0.9	1.25	0.721688	1	2	3
-0.8	1.66667	0.833333	1	2	3
-0.7	1.66667	0.833333	1	2	3
-0.6	2.5	1.25	1	2	3
-0.5	2.08333	1.50231	1	2	3
-0.4	2.08333	1.50231	1	2	3
-0.3	2.08333	1.50231	1	2	3
-0.2	1.66667	1.1024	1	2	3
-0.1	2.08333	1.50231	1	2	3
0	2.91667	2.3199	1	2	3
0.1	4.58333	2.73227	1	2	3
0.2	3.75	2.16506	1	2	3
0.3	5.41667	3.25427	1	2	3
0.4	6.25	3.60844	1	2	3
0.5	7.08333	3.97475	1	2	3
0.6	7.91667	3.97475	1	2	3
0.7	7.5	3.60844	1	2	3
0.8	7.08333	3.00463	1	2	3
0.9	5.83333	2.53448	1	2	3
1	6.25	3.30719	1	2	3
1.1	4.58333	2.20479	1	2	3
1.2	4.58333	2.20479	1	2	3
1.3	5	2.60208	1	2	3
1.4	4.58333	2.53448	1	2	3
1.5	5	2.88675	1	2	3
1.6	4.58333	2.20479	1	2	3
1.7	4.16667	1.81621	1	2	3
1.8	3.33333	1.1024	1	2	3
1.9	3.33333	1.1024	1	2	3
2	2.5	0.721688	1	2	3
-5	3.75	1.90941	2	2	3
-4.9	3.33333	1.81621	2	2	3
-4.8	2.5	1.44338	2	2	3
-4.7	2.08333	1.50231	2	2	3
-4.6	1.66667	1.1024	2	2	3
-4.5	1.25	1.25	2	2	3
-4.4	1.25	1.25	2	2	3
-4.3	1.66667	1.1024	2	2	3
-4.2	1.66667	1.1024	2	2	3
-4.1	1.25	0.721688	2	2	3
-4	1.25	0.721688	2	2	3
-3.9	1.25	0.721688	2	2	3
-3.8	1.25	0.721688	2	2	3
-3.7	1.25	0.721688	2	2	3
-3.6	1.25	0.721688	2	2	3
-3.5	0.416667	0.416667	2	2	3
-3.4	2.22045e-16	1.28198e-16	2	2	3
-3.3	2.22045e-16	1.28198e-16	2	2	3
-3.2	0.416667	0.416667	2	2	3
-3.1	0.416667	0.416667	2	2	3
-3	0.416667	0.416667	2	2	3
-2.9	0.416667	0.416667	2	2	3
-2.8	0.833333	0.833333	2	2	3
-2.7	0.833333	0.833333	2	2	3
-2.6	0.833333	0.833333	2	2	3
-2.5	0.833333	0.833333	2	2	3
-2.4	0.416667	0.416667	2	2	3
-2.3	0.416667	0.416667	2	2	3
-2.2	0.416667	0.416667	2	2	3
-2.1	0.416667	0.416667	2	2	3
-2	2.22045e-16	1.28198e-16	2	2	3
-1.9	2.22045e-16	1.28198e-16	2	2	3
-1.8	2.22045e-16	1.28198e-16	2	2	3
-1.7	0.416667	0.416667	2	2	3
-1.6	0.416667	0.416667	2	2	3
-1.5	0.416667	0.416667	2	2	3
-1.4	0.416667	0.416667	2	2	3
-1.3	0.833333	0.416667	2	2	3
-1.2	0.833333	0.416667	2	2	3
-1.1	0.833333	0.416667	2	2	3
-1	0.833333	0.416667	2	2	3
-0.9	0.416667	0.416667	2	2	3
-0.8	0.416667	0.416667	2	2	3
-0.7	0.416667	0.416667	2	2	3
-0.6	0.416667	0.416667	2	2	3
-0.5	2.22045e-16	1.28198e-16	2	2	3
-0.4	2.22045e-16	1.28198e-16	2	2	3
-0.3	0.833333	0.833333	2	2	3
-0.2	1.66667	1.1024	2	2	3
-0.1	2.5	1.44338	2	2	3
0	2.91667	1.81621	2	2	3
0.1	2.91667	1.81621	2	2	3
0.2	3.75	1.90941	2	2	3
0.3	4.58333	1.50231	2	2	3
0.4	5.83333	1.1024	2	2	3
0.5	6.66667	0.833333	2	2	3
0.6	6.25	0.721688	2	2	3
0.7	6.25	0.721688	2	2	3
0.8	5.83333	0.833333	2	2	3
0.9	6.66667	1.1024	2	2	3
1	6.25	1.90941	2	2	3
1.1	5.41667	1.81621	2	2	3
1.2	5.41667	0.833333	2	2	3
1.3	4.16667	0.416667	2	2	3
1.4	4.16667	0.833333	2	2	3
1.5	3.33333	0.833333	2	2	3
1.6	3.33333	0.833333	2	2	3
1.7	2.5	1.25	2	2	3
1.8	2.08333	1.50231	2	2	3
1.9	2.5	1.44338	2	2	3
2	1.25	0.721688	2	2	3
-5	1.66667	1.66667	3	2	3
-4.9	2.08333	1.50231	3	2	3
-4.8	2.08333	1.50231	3	2	3
-4.7	2.5	1.90941	3	2	3
-4.6	2.5	1.90941	3	2	3
-4.5	2.5	1.90941	3	2	3
-4.4	2.08333	1.50231	3	2	3
-4.3	1.25	0.721688	3	2	3
-4.2	1.25	0.721688	3	2	3
-4.1	1.25	0.721688	3	2	3
-4	1.66667	1.1024	3	2	3
-3.9	1.25	0.721688	3	2	3
-3.8	1.66667	0.833333	3	2	3
-3.7	1.66667	0.833333	3	2	3
-3.6	1.66667	0.833333	3	2	3
-3.5	2.08333	1.1024	3	2	3
-3.4	2.08333	1.1024	3	2	3
-3.3	1.66667	1.1024	3	2	3
-3.2	1.25	0.721688	3	2	3
-3.1	1.25	0.721688	3	2	3
-3	1.25	1.25	3	2	3
-2.9	1.25	1.25	3	2	3
-2.8	1.25	1.25	3	2	3
-2.7	0.833333	0.833333	3	2	3
-2.6	0.833333	0.833333	3	2	3
-2.5	0.833333	0.833333	3	2	3
-2.4	0.833333	0.833333	3	2	3
-2.3	0.416667	0.416667	3	2	3
-2.2	0	1.28198e-16	3	2	3
-2.1	0	1.28198e-16	3	2	3
-2	0	1.28198e-16	3	2	3
-1.9	0.416667	0.416667	3	2	3
-1.8	0.416667	0.416667	3	2	3
-1.7	0.416667	0.416667	3	2	3
-1.6	0.416667	0.416667	3	2	3
-1.5	0.416667	0.416667	3	2	3
-1.4	0.416667	0.416667	3	2	3
-1.3	1.25	0.721688	3	2	3
-1.2	1.25	0.721688	3	2	3
-1.1	0.833333	0.833333	3	2	3
-1	0.833333	0.833333	3	2	3
-0.9	0.833333	0.833333	3	2	3
-0.8	0.833333	0.833333	3	2	3
-0.7	1.25	0.721688	3	2	3
-0.6	1.25	0.721688	3	2	3
-0.5	0.416667	0.416667	3	2	3
-0.4	1.25	0.721688	3	2	3
-0.3	1.25	0.721688	3	2	3
-0.2	2.5	0.721688	3	2	3
-0.1	2.5	0.721688	3	2	3
0	3.33333	1.1024	3	2	3
0.1	2.91667	1.1024	3	2	3
0.2	2.91667	1.1024	3	2	3
0.3	4.16667	2.3199	3	2	3
0.4	5.41667	3.00463	3	2	3
0.5	6.25	3.30719	3	2	3
0.6	5.41667	2.53448	3	2	3
0.7	5.83333	2.91667	3	2	3
0.8	6.25	3.30719	3	2	3
0.9	6.25	3.30719	3	2	3
1	6.66667	3.63242	3	2	3
1.1	5.41667	2.73227	3	2	3
1.2	3.75	1.90941	3	2	3
1.3	3.33333	1.81621	3	2	3
1.4	3.75	1.25	3	2	3
1.5	3.75	1.25	3	2	3
1.6	2.91667	1.1024	3	2	3
1.7	2.91667	1.1024	3	2	3
1.8	2.5	0.721688	3	2	3
1.9	2.5	0.721688	3	2	3
2	2.08333	0.833333	3	2	3
-5	0.416667	0.416667	4	2	3
-4.9	0.416667	0.416667	4	2	3
-4.8	0.416667	0.416667	4	2	3
-4.7	0.416667	0.416667	4	2	3
-4.6	0.416667	0.416667	4	2	3
-4.5	0.416667	0.416667	4	2	3
-4.4	0.416667	0.416667	4	2	3
-4.3	0.416667	0.416667	4	2	3
-4.2	0	0	4	2	3
-4.1	0	0	4	2	3
-4	0.416667	0.416667	4	2	3
-3.9	0.416667	0.416667	4	2	3
-3.8	0.416667	0.416667	4	2	3
-3.7	0.416667	0.416667	4	2	3
-3.6	0.416667	0.416667	4	2	3
-3.5	0.833333	0.416667	4	2	3
-3.4	0.833333	0.416667	4	2	3
-3.3	0.833333	0.416667	4	2	3
-3.2	0.833333	0.416667	4	2	3
-3.1	0.833333	0.416667	4	2	3
-3	0.833333	0.416667	4	2	3
-2.9	0.833333	0.416667	4	2	3
-2.8	0.833333	0.416667	4	2	3
-2.7	0.416667	0.416667	4	2	3
-2.6	0.416667	0.416667	4	2	3
-2.5	0.416667	0.416667	4	2	3
-2.4	0	0	4	2	3
-2.3	0.416667	0.416667	4	2	3
-2.2	0.416667	0.416667	4	2	3
-2.1	0.416667	0.416667	4	2	3
-2	0.416667	0.416667	4	2	3
-1.9	0.416667	0.416667	4	2	3
-1.8	0.833333	0.416667	4	2	3
-1.7	0.833333	0.416667	4	2	3
-1.6	1.25	0.721688	4	2	3
-1.5	0.833333	0.833333	4	2	3
-1.4	1.66667	1.66667	4	2	3
-1.3	2.08333	1.50231	4	2	3
-1.2	2.91667	2.3199	4	2	3
-1.1	3.75	2.5	4	2	3
-1	3.75	2.5	4	2	3
-0.9	4.58333	2.73227	4	2	3
-0.8	4.58333	2.73227	4	2	3
-0.7	5	2.60208	4	2	3
-0.6	4.58333	2.20479	4	2	3
-0.5	5.41667	1.81621	4	2	3
-0.4	5	0.721688	4	2	3
-0.3	4.58333	0.416667	4	2	3
-0.2	5	6.28037e-16	4	2	3
-0.1	4.58333	0.416667	4	2	3
0	4.58333	1.1024	4	2	3
0.1	5	0.721688	4	2	3
0.2	4.58333	1.1024	4	2	3
0.3	4.58333	0.416667	4	2	3
0.4	5.41667	1.1024	4	2	3
0.5	5.83333	2.08333	4	2	3
0.6	6.66667	2.53448	4	2	3
0.7	6.66667	2.53448	4	2	3
0.8	8.75	2.60208	4	2	3
0.9	7.91667	3.00463	4	2	3
1	9.16667	2.91667	4	2	3
1.1	8.33333	2.73227	4	2	3
1.2	7.08333	2.08333	4	2	3
1.3	6.66667	1.1024	4	2	3
1.4	5	1.44338	4	2	3
1.5	5.41667	1.1024	4	2	3
1.6	3.33333	0.416667	4	2	3
1.7	3.33333	0.416667	4	2	3
1.8	2.08333	1.1024	4	2	3
1.9	1.66667	1.1024	4	2	3
2	2.08333	1.50231	4	2	3
-5	0	0	1	2	4
-4.9	0	0	1	2	4
-4.8	0	0	1	2	4
-4.7	0	0	1	2	4
-4.6	0	0	1	2	4
-4.5	0.416667	0.416667	1	2	4
-4.4	0.833333	0.416667	1	2	4
-4.3	0.833333	0.416667	1	2	4
-4.2	0.833333	0.416667	1	2	4
-4.1	0.833333	0.416667	1	2	4
-4	1.25	0.721688	1	2	4
[truncated: 2,545 more rows]

## Sheet: Figure 2B
Response Matrix	Unit ID
Target-Hand	Hz
Hand1	9.11111	11.8889	13.3333	14.1111
Hand2	5.77778	8.77778	11.1111	10.5556
Hand3	6	6.55556	5.11111	13.6667
Hand4	7.77778	5.88889	4.22222	7.88889
	Target1	Target2	Target3	Target4
Target-Gaze	Hz
Gaze1	6.55556	9.55556	8.22222	12.2222
Gaze2	7.33333	8	7.55556	10.8889
Gaze3	8.11111	7	10.6667	11.1111
Gaze4	6.66667	8.55556	7.33333	12
	Target1	Target2	Target3	Target4
Hand-Gaze	Hz
Gaze1	11.1111	11	7.22222	7.22222
Gaze2	11.5556	9.77778	8.11111	4.33333
Gaze3	11.6667	9.44444	8.88889	6.88889
Gaze4	14.1111	6	7.11111	7.33333
	Hand1	Hand2	Hand3	Hand4

## Sheet: Figure 3
Figure 3 -- Histogram Bins
Bin Edges	-180	-160	-140	-120	-100	-80	-60	-40	-20	0	20	40	60	80	100	120	140	160	180
Hand-Gaze	0	0.0015361	0.0015361	0.00768049	0.00460829	0.0030722	0.0107527	0.0030722	0.00921659	0.0337942	0.0199693	0.0261137	0.0184332	0.00460829	0.0015361	0	0.0030722	0.0015361	0
Target-Gaze	0.0015361	0.0030722	0.0015361	0.0015361	0.0030722	0.0122888	0.0138249	0.0230415	0.0261137	0.0291859	0.0138249	0.00614439	0.0030722	0.0030722	0.00460829	0.0015361	0	0.0030722	0
Target-Hand	0.0015361	0	0.00921659	0.0107527	0.0430108	0.0599078	0.015361	0.00460829	0.0015361	0.0015361	0	0	0	0	0.0015361	0	0	0.0015361	0

## Sheet: Figure 4A
Complex PCA Values	Angles	Angles	Angles	Radius	Radius	Radius
Time Bin	HG	TG	TH	HG	TG	TH	Phase
TimeBin1	142.681	-157.391	-148.206	0.549954	0.461677	0.152195	Cue Hand Eye
TimeBin2	159.791	-115.143	146.467	0.19274	0.0635214	0.430796	Cue Hand Eye
TimeBin3	141.453	-26.6272	108.556	0.36838	0.841875	0.422318	Cue Hand Eye
TimeBin4	-174.513	-17.5114	82.3533	0.461603	0.855161	0.440174	Cue Hand Eye
TimeBin5	166.206	-27.8899	3.16309	0.654267	0.734384	0.67386	Cue Hand Eye
TimeBin6	-156.439	28.903	-16.9234	0.600209	0.571866	0.756853	Cue Hand Eye
TimeBin7	-142.488	77.4255	-25.5037	0.670645	0.316025	0.314353	Cue Hand Eye
TimeBin8	-118.443	74.3877	34.9737	0.938681	1.04097	0.227776	Cue Hand Eye
TimeBin9	-96.1487	68.8171	-35.9719	0.839731	0.858522	0.316596	Cue Hand Eye
TimeBin10	-103.295	94.65	-17.7317	1.03805	0.550444	0.223134	Cue Hand Eye
TimeBin11	-97.4678	114.634	-56.6518	0.846219	0.60259	0.0591442	Cue Hand Eye
TimeBin12	-79.3869	144.059	-51.8545	0.506525	0.574242	0.316825	Cue Hand Eye
TimeBin13	-72.7119	140.858	-44.3925	0.547403	0.233946	0.488598	Cue Hand Eye
TimeBin14	-66.1021	-82.4867	-79.8872	0.596028	0.286597	0.283919	Cue Hand Eye
TimeBin15	-61.7562	-72.9421	92.5307	0.640041	0.57492	0.153441	Cue Hand Eye
TimeBin16	-87.9288	-79.8797	-33.1849	0.506633	0.586855	0.165497	Cue Hand Eye
TimeBin17	-67.7049	-88.2006	-155.658	0.413468	0.306025	0.324179	Cue Hand Eye
TimeBin18	-59.1656	-114.622	157.135	0.304379	0.285444	0.0880174	Cue Hand Eye
TimeBin19	171.929	-167.859	-57.1196	0.329669	0.206224	0.187436	Cue Hand Eye
TimeBin20	147.849	-118.004	-125.706	0.869422	0.546155	0.386388	Cue Hand Eye
TimeBin21	134.69	-101.476	-99.7774	0.754792	0.588382	0.443594	Cue Hand Eye
TimeBin22	134.177	-143.197	-106.022	0.691765	0.606935	0.659693	Cue Hand Eye
TimeBin23	139.134	-175.419	-100.162	0.479123	0.563725	0.624019	Cue Hand Eye
TimeBin24	64.0851	130.635	130.416	0.553513	0.366321	0.114235	Cue Hand Eye
TimeBin25	36.0273	173.027	119.275	0.46235	0.341299	0.426583	Cue Hand Eye
TimeBin26	-8.55282	-174.578	133.567	0.38402	0.394763	0.626919	Cue Hand Eye
TimeBin27	-82.7525	155.621	136.29	0.373123	0.503365	1.00477	Cue Hand Eye
TimeBin28	-94.4916	132.041	142.836	0.605339	0.679412	1.26207	Cue Hand Eye
TimeBin29	-160.055	157.665	111.521	0.658928	0.474356	0.927029	Cue Hand Eye
TimeBin30	-128.063	179.549	100.911	1.00837	0.231342	0.627165	Cue Hand Eye
TimeBin31	-117.451	-51.8388	39.1962	1.20861	0.530127	0.58065	Cue Hand Eye
TimeBin32	-103.06	-57.3051	-3.00198	1.0447	0.44526	0.675241	Cue Hand Eye
TimeBin33	-97.6782	-69.6831	-10.6973	0.376853	0.204983	0.470329	Cue Hand Eye
TimeBin34	151.405	-25.9734	-10.055	0.328048	0.220363	0.339115	Cue Hand Eye
TimeBin35	138.378	-26.7043	-59.8568	0.609199	0.15427	0.186245	Cue Target
TimeBin36	131.899	10.0397	-28.0855	0.568096	0.419121	0.183521	Cue Target
TimeBin37	106.12	13.0549	90.6136	0.874934	0.86017	0.409925	Cue Target
TimeBin38	88.3715	5.54268	-136.226	0.969887	0.984797	0.207914	Cue Target
TimeBin39	77.9596	-6.45716	-90.5272	1.25195	0.793708	0.441795	Cue Target
TimeBin40	81.4862	17.7655	-95.7195	1.31713	0.364415	0.375284	Cue Target
TimeBin41	76.5558	47.6029	-92.499	1.10144	0.498012	0.514979	Cue Target
TimeBin42	65.6017	79.2446	-115.864	0.787959	0.202822	0.73524	Cue Target
TimeBin43	61.1719	-3.0658	-116.609	0.775712	0.138771	0.865279	Cue Target
TimeBin44	28.1821	111.725	-139.575	0.75681	0.114406	0.876725	Cue Target
TimeBin45	10.4662	-105.442	-150.05	1.06863	0.289474	0.787361	Cue Target
TimeBin46	-1.49775	-121.54	-148.366	0.981601	0.798906	0.962335	Cue Target
TimeBin47	-10.9193	-111.132	-134.543	0.981327	1.19356	1.09543	Go
TimeBin48	20.1393	-72.0771	-101.83	0.762537	1.1488	2.90832	Go
TimeBin49	43.6498	-53.9117	-89.7164	1.42166	1.71092	4.24962	Go
TimeBin50	46.7328	-38.1917	-84.3156	2.33752	2.74262	5.97323	Go
TimeBin51	34.6399	-24.2351	-85.0857	2.91881	3.39504	7.49214	Go
TimeBin52	33.3035	-23.8522	-86.3782	3.46051	4.49484	8.61051	Go
TimeBin53	34.6685	-23.9129	-85.7685	4.0375	4.96322	9.43726	Go
TimeBin54	34.6974	-20.7492	-85.2412	4.77388	4.74406	10	Go
TimeBin55	36.0074	-19.3901	-86.1992	4.8406	4.72676	9.77005	Go
TimeBin56	35.8515	-11.4062	-86.5986	4.69396	4.46911	9.40293	Go
TimeBin57	33.2101	-2.81687	-83.8897	4.32765	4.29391	8.75113	Go
TimeBin58	39.6449	-0.500863	-80.3581	3.44938	3.85191	7.70879	Go
TimeBin59	29.9625	-6.36612	-74.7034	2.36945	3.393	6.28814	Go
TimeBin60	17.116	2.63259	-72.2796	1.87845	3.21978	5.16604	Go
TimeBin61	6.77064	-0.0754876	-77.0187	1.74345	2.96848	4.32584	Go
TimeBin62	15.3516	-1.97159	-78.948	1.72359	2.57294	4.4972	Go
TimeBin63	11.3986	0.101049	-78.5179	1.38182	2.6236	4.77641	Go
TimeBin64	-0.0361995	-2.10893	-75.7253	0.923723	2.46106	4.70909	Go
TimeBin65	17.7882	-9.36921	-70.3395	0.676787	1.81404	3.80254	Go
TimeBin66	16.7502	-11.5444	-63.795	0.675074	1.5852	3.38345	Go

## Sheet: Figure 4B
Time (sec)	Cross-validated accuracy	Bootstrapped Confidence Interval (Upperbound, lowerbound)
-5	20.6944	-8.66667	8.83333
-4.9	21.8519	-8	8.66667
-4.8	23.1019	-9.83333	10.1667
-4.7	24.7222	-10.3333	9.66667
-4.6	26.2037	-9.16667	10.8333
-4.5	27.8241	-9.16667	9.16667
-4.4	29.8611	-7.66667	9
-4.3	30.2315	-8.33333	10
-4.2	28.9352	-10	10
-4.1	25.6481	-8.66667	9.66667
-4	23.8426	-8.66667	9.66667
-3.9	23.9352	-9	9.33333
-3.8	24.0741	-8.83333	9.5
-3.7	24.2593	-7.83333	8.83333
-3.6	23.4722	-9.16667	9.16667
-3.5	24.3981	-8.83333	9.5
-3.4	25.0926	-8.66667	9.66667
-3.3	27.5	-9	9.33333
-3.2	29.6759	-9.83333	8.5
-3.1	31.5278	-9.16667	9.16667
-3	31.3889	-10.3333	9.66667
-2.9	30.4167	-8	9.5
-2.8	31.5278	-8	8.66667
-2.7	32.9167	-8.83333	9.5
-2.6	34.1204	-7.5	9.16667
-2.5	34.213	-7	8
-2.4	32.3148	-7.83333	8
-2.3	30.6019	-9	9.33333
-2.2	27.2685	-9	9.33333
-2.1	28.9815	-8.33333	10
-2	30.0926	-8	8.66667
-1.9	32.2222	-7	8
-1.8	31.1111	-7.5	9.16667
-1.7	30.1389	-8	8.66667
-1.6	29.4444	-9	9.33333
-1.5	28.1481	-9	10.1667
-1.4	28.4259	-8.16667	10.1667
-1.3	30.0463	-9.33333	10.6667
-1.2	36.8981	-8.83333	9.5
-1.1	43.9352	-9.83333	10.1667
-1	48.4722	-10.5	11.1667
-0.9	49.537	-10.1667	11.5
-0.8	49.213	-11.5	10.1667
-0.7	47.3148	-11.6667	11.6667
-0.6	44.3519	-11.1667	12.1667
-0.5	45.1389	-11.3333	12
-0.4	51.9907	-11.6667	10.8333
-0.3	62.2222	-11	12.3333
-0.2	70.8333	-11.8333	11.5
-0.1	78.6111	-11.8333	11.5
0	85.5556	-12	12.1667
0.1	90.0463	-11.6667	11.6667
0.2	92.7315	-11.6667	11.6667
0.3	92.5463	-11.6667	12.5
0.4	92.4537	-11	10.6667
0.5	89.9074	-10.5	9.5
0.6	86.6204	-10.8333	10.8333
0.7	81.6667	-11.6667	10
0.8	77.2685	-10.5	11.1667
0.9	74.6296	-11.6667	11.6667
1	72.7778	-11.3333	10.3333
1.1	71.5278	-12.6667	11.5
1.2	71.713	-10	10
1.3	73.1019	-10.1667	9.83333
1.4	71.8519	-10	10
1.5	68.1481	-10.5	11.1667
1.6	63.75	-9.83333	10.1667
1.7	60.1389	-10.6667	11
1.8	55.2778	-9.66667	10.3333
1.9	48.0556	-10.5	10.3333
2	39.3056	-11.3333	10.3333
